# Supplementary material for: Geographic distributions and patterns of co-occurrence among black-bellied and shovel-nosed salamanders (Desmognathus spp.) in the Great Smoky Mountains National Park
Source: PeerJ. 2025 Sep 25;13:e20110. doi: 10.7717/peerj.20110 (PMC12476860; doi:10.7717/peerj.20110)
Supplement: Supplemental Information 2 [file peerj-13-20110-s002.csv]

SampleID	mtDNA Clade	Ecomorph	Species	Locality	Lat	Lon	Sample Method	Notes	GenBank Accession Number
GSM23176	Nantahala	SN	D. cf. aureatus	Anthony Creek 3-pass	35.58633	-83.75066	EF		PV267838
GSM23177	Nantahala	SN	D. cf. aureatus	Anthony Creek 3-pass	35.58633	-83.75066	EF		PV267839
GSM23200	Nantahala	SN	D. cf. aureatus	Anthony Creek 3-pass	35.58633	-83.75066	EF		PV267840
GSM23179	Nantahala	BB	D. gvnigeusgwotli	Anthony Creek 3-pass	35.58633	-83.75066	EF		PV267872
GSM23169	Nantahala	BB	D. gvnigeusgwotli	Anthony Creek 3-pass	35.58633	-83.75066	EF		PV267890
GSM23189	Nantahala	BB	D. gvnigeusgwotli	Anthony Creek 3-pass	35.58633	-83.75066	EF		PV267891
GSM23180	Nantahala	BB	D. gvnigeusgwotli	Anthony Creek 3-pass	35.58633	-83.75066	EF		PV267892
GSM23190	Nantahala	BB	D. gvnigeusgwotli	Anthony Creek 3-pass	35.58633	-83.75066	EF		PV267893
GSM23186	Nantahala	BB	D. gvnigeusgwotli	Anthony Creek 3-pass	35.58633	-83.75066	EF		PV267894
GSM23206	Nantahala	BB	D. gvnigeusgwotli	Anthony Creek 3-pass	35.58633	-83.75066	EF		PV267895
GSM23210	Nantahala	BB	D. gvnigeusgwotli	Anthony Creek 3-pass	35.58633	-83.75066	EF		PV267896
GSM23212	Nantahala	BB	D. gvnigeusgwotli	Anthony Creek 3-pass	35.58633	-83.75066	EF		PV267897
GSM23181	Nantahala	BB	D. gvnigeusgwotli	Anthony Creek 3-pass	35.58633	-83.75066	EF		PV267898
GSM23188	Nantahala	BB	D. gvnigeusgwotli	Anthony Creek 3-pass	35.58633	-83.75066	EF		PV267899
GSM23205	Nantahala	BB	D. gvnigeusgwotli	Anthony Creek 3-pass	35.58633	-83.75066	EF		PV267900
GSM23207	Nantahala	BB	D. gvnigeusgwotli	Anthony Creek 3-pass	35.58633	-83.75066	EF		PV267901
GSM23184	Nantahala	BB	D. gvnigeusgwotli	Anthony Creek 3-pass	35.58633	-83.75066	EF		PV267902
GSM23199	Nantahala	BB	D. gvnigeusgwotli	Anthony Creek 3-pass	35.58633	-83.75066	EF		PV267903
GSM23187	Nantahala	BB	D. gvnigeusgwotli	Anthony Creek 3-pass	35.58633	-83.75066	EF		PV267904
GSM23198	Nantahala	BB	D. gvnigeusgwotli	Anthony Creek 3-pass	35.58633	-83.75066	EF		PV267905
GSM23185	Nantahala	BB	D. gvnigeusgwotli	Anthony Creek 3-pass	35.58633	-83.75066	EF		PV267906
GSM23182	Nantahala	BB	D. gvnigeusgwotli	Anthony Creek 3-pass	35.58633	-83.75066	EF		PV267907
GSM23211	Nantahala	BB	D. gvnigeusgwotli	Anthony Creek 3-pass	35.58633	-83.75066	EF		PV267908
GSM23208	Nantahala	BB	D. gvnigeusgwotli	Anthony Creek 3-pass	35.58633	-83.75066	EF		PV267909
GSM23183	Nantahala	BB	D. gvnigeusgwotli	Anthony Creek 3-pass	35.58633	-83.75066	EF		PV267910
GSM23170	Nantahala	BB	D. gvnigeusgwotli	Anthony Creek 3-pass	35.58633	-83.75066	EF		PV267924
GSM23213	Nantahala	BB	D. gvnigeusgwotli	Anthony Creek 3-pass	35.58633	-83.75066	EF		PV267928
GSM23216	Nantahala	BB	D. gvnigeusgwotli	Anthony Creek 3-pass	35.58633	-83.75066	EF		PV267929
GSM23168	Nantahala	BB	D. gvnigeusgwotli	Anthony Creek 3-pass	35.58633	-83.75066	EF		PV267930
GSM23214	Nantahala	BB	D. gvnigeusgwotli	Anthony Creek 3-pass	35.58633	-83.75066	EF		PV267939
GSM23215	Nantahala	BB	D. gvnigeusgwotli	Anthony Creek 3-pass	35.58633	-83.75066	EF		PV267940
GSM23219	Nantahala	BB	D. gvnigeusgwotli	Anthony Creek 3-pass	35.58633	-83.75066	EF		PV267941
GSM23220	Nantahala	BB	D. gvnigeusgwotli	Anthony Creek 3-pass	35.58633	-83.75066	EF		PV267942
GSM23221	Nantahala	BB	D. gvnigeusgwotli	Anthony Creek 3-pass	35.58633	-83.75066	EF		PV267943
GSM23222	Nantahala	BB	D. gvnigeusgwotli	Anthony Creek 3-pass	35.58633	-83.75066	EF		PV267944
GSM23223	Nantahala	BB	D. gvnigeusgwotli	Anthony Creek 3-pass	35.58633	-83.75066	EF		PV267945
GSM23224	Nantahala	BB	D. gvnigeusgwotli	Anthony Creek 3-pass	35.58633	-83.75066	EF		PV267946
GSM23225	Nantahala	BB	D. gvnigeusgwotli	Anthony Creek 3-pass	35.58633	-83.75066	EF		PV267947
GSM23108	Pisgah	SN	D. intermedius	Bird Br on Old Settlers Trail near Greenbriar trailhead	35.7119	-83.38152	Hand Caught		PV267850
GSM23191	Nantahala	BB	D. gvnigeusgwotli	Bunches Creek just downstream of trail crossing	35.554353	-83.167337	Hand Caught		PV699606
GSM23237	Nantahala	BB	D. gvnigeusgwotli	Campsite 95, Wolf Ridge Trail	35.48999	-83.88067	Hand Caught		PV267951
GSM23238	Nantahala	BB	D. gvnigeusgwotli	Campsite 95, Wolf Ridge Trail	35.48999	-83.88067	Hand Caught		PV267952
GSM23239	Nantahala	BB	D. gvnigeusgwotli	Campsite 95, Wolf Ridge Trail	35.48999	-83.88067	Hand Caught		PV267953
GSM23116	Nantahala	BB	D. gvnigeusgwotli	Cosby Creek	35.75222	-83.20339	EF		PV267845
GSM23099	Nantahala	BB	D. gvnigeusgwotli	Cosby Creek	35.75222	-83.20339	EF		PV267851
GSM23120	Nantahala	BB	D. gvnigeusgwotli	Cosby Creek	35.74855	-83.20034	EF		PV267860
GSM23124	Nantahala	BB	D. gvnigeusgwotli	Cosby Creek	35.74855	-83.20034	EF		PV267861
GSM23128	Nantahala	BB	D. gvnigeusgwotli	Cosby Creek	35.74855	-83.20034	EF		PV267863
GSM23119	Pisgah	UNID	Uncertain ID	Cosby Creek	35.75194	-83.20334	EF		PV267976
GSM23115	Pisgah	SN	D. intermedius	Cosby Creek	35.75222	-83.20339	EF		PV267978
GSM23100	Pisgah	SN	D. intermedius	Cosby Creek	35.75222	-83.20339	EF		PV267979
GSM23098	Pisgah	BB	D. mavrokoilius	Cosby Creek	35.75222	-83.20339	EF		PV267980
GSM23097	Pisgah	BB	D. mavrokoilius	Cosby Creek	35.75222	-83.20339	EF		PV267981
GSM23095	Pisgah	SN	D. intermedius	Cosby Creek	35.75222	-83.20339	EF		PV267982
GSM23127	Pisgah	BB	D. mavrokoilius	Cosby Creek	35.74855	-83.20034	EF		PV267984
GSM23122	Pisgah	SN	D. intermedius	Cosby Creek	35.74855	-83.20034	EF		PV267987
GSM23118	Pisgah	SN	D. intermedius	Cosby Creek	35.74855	-83.20034	EF		PV267988
GSM23126	Pisgah	UNID	Uncertain ID	Cosby Creek	35.74855	-83.20034	EF		PV267989
GSM23112	Pisgah	UNID	Uncertain ID	Cosby Creek	35.75194	-83.20334	EF		PV267990
GSM23125	Pisgah	SN	D. intermedius	Cosby Creek	35.74855	-83.20034	EF		PV267991
GSM23096	Nantahala	BB	D. gvnigeusgwotli	Cosby Creek	35.74855	-83.20034	EF		PV699594
GSM23117	Nantahala	BB	D. gvnigeusgwotli	Cosby Creek	35.74855	-83.20034	EF		PV699608
GSM23121	Nantahala	BB	D. gvnigeusgwotli	Cosby Creek	35.74855	-83.20034	EF		PV699604
GSM23123	Nantahala	BB	D. gvnigeusgwotli	Cosby Creek	35.74855	-83.20034	EF		PV699605
GSM23950	Nantahala	BB	D. gvnigeusgwotli	Cosby Creek nature trail	35.75579	-83.20709	Hand Caught		PV267862
GSM23101	Nantahala	BB	D. gvnigeusgwotli	Cosby Creek, Low Gap trail crossing	35.75249	-83.20373	Hand Caught		PV267844
GSM23244	Nantahala	BB	D. gvnigeusgwotli	Cosby downstream	35.74776	-83.20018	EF		PV267846
GSM23247	Nantahala	BB	D. gvnigeusgwotli	Cosby downstream	35.74776	-83.20018	EF		PV267847
GSM23254	Nantahala	BB	D. gvnigeusgwotli	Cosby downstream	35.74776	-83.20018	EF		PV267848
GSM23259	Nantahala	BB	D. gvnigeusgwotli	Cosby downstream	35.74776	-83.20018	EF		PV267849
GSM23250	Nantahala	BB	D. gvnigeusgwotli	Cosby downstream	35.74776	-83.20018	EF		PV267853
GSM23253	Nantahala	BB	D. gvnigeusgwotli	Cosby downstream	35.74776	-83.20018	EF		PV267857
GSM23246	Nantahala	BB	D. gvnigeusgwotli	Cosby downstream	35.74776	-83.20018	EF		PV267858
GSM23248	Nantahala	BB	D. gvnigeusgwotli	Cosby downstream	35.74776	-83.20018	EF		PV267859
GSM23245	Pisgah	BB	D. mavrokoilius	Cosby downstream	35.74776	-83.20018	EF		PV267977
GSM23242	Pisgah	BB	D. mavrokoilius	Cosby downstream	35.74776	-83.20018	EF		PV267985
GSM23251	Pisgah	SN	D. intermedius	Cosby downstream	35.74776	-83.20018	EF		PV267986
GSM23243	Pisgah	SN	D. intermedius	Cosby downstream	35.74776	-83.20018	EF		PV267992
GSM23255	Nantahala	BB	D. gvnigeusgwotli	Cosby downstream	35.74776	-83.20018	EF		PV699607
GSM23260	Nantahala	BB	D. gvnigeusgwotli	Cosby downstream	35.74776	-83.20018	EF		PV699595
GSM23261	Nantahala	BB	D. gvnigeusgwotli	Cosby downstream	35.74776	-83.20018	EF		PV699596
GSM23262	Nantahala	BB	D. gvnigeusgwotli	Cosby downstream	35.74776	-83.20018	EF		PV699597
GSM23265	Nantahala	BB	D. gvnigeusgwotli	Cosby downstream	35.74776	-83.20018	EF		PV699598
GSM23266	Nantahala	BB	D. gvnigeusgwotli	Cosby downstream	35.74776	-83.20018	EF		PV699599
GSM23317	Pisgah	BB	D. mavrokoilius	Davenport Gap Shelter	35.76939	-83.12327	Hand Caught		PV267854
GSM23339	Nantahala	BB	D. gvnigeusgwotli	Deep creek site 1	35.58259	-83.42462	EF		PV267832
GSM23354	Nantahala	BB	D. gvnigeusgwotli	Deep creek site 1	35.58259	-83.42462	EF		PV267834
GSM23351	Nantahala	BB	D. gvnigeusgwotli	Deep creek site 1	35.58259	-83.42462	EF		PV267911
GSM23334	Nantahala	BB	D. gvnigeusgwotli	Deep creek site 1	35.58259	-83.42462	EF		PV267912
GSM23355	Nantahala	BB	D. gvnigeusgwotli	Deep creek site 1	35.58259	-83.42462	EF		PV267913
GSM23347	Nantahala	BB	D. gvnigeusgwotli	Deep creek site 1	35.58259	-83.42462	EF		PV267915
GSM23357	Nantahala	BB	D. gvnigeusgwotli	Deep creek site 1	35.58259	-83.42462	EF		PV267917
GSM23346	Pisgah	UNID	Uncertain ID	Deep creek site 1	35.58259	-83.42462	EF		PV267918
GSM23352	Pisgah	BB	D. mavrokoilius	Deep creek site 1	35.58259	-83.42462	EF		PV267919
GSM23342	Pisgah	UNID	Uncertain ID	Deep creek site 1	35.58259	-83.42462	EF		PV267920
GSM23341	Nantahala	BB	D. gvnigeusgwotli	Deep creek site 1	35.58259	-83.42462	EF		PV267921
GSM23336	Pisgah	SN	D. intermedius	Deep creek site 1	35.58259	-83.42462	EF		PV267931
GSM23343	Pisgah	SN	D. intermedius	Deep creek site 1	35.58259	-83.42462	EF		PV267932
GSM23333	Pisgah	SN	D. intermedius	Deep creek site 1	35.58259	-83.42462	EF		PV267933
GSM23356	Pisgah	SN	D. intermedius	Deep creek site 1	35.58259	-83.42462	EF		PV267934
GSM23371	Nantahala	BB	D. gvnigeusgwotli	Deep creek site 2	35.59561	-83.43356	EF		PV267830
GSM23369	Nantahala	BB	D. gvnigeusgwotli	Deep creek site 2	35.59561	-83.43356	EF		PV267831
GSM23377	Nantahala	BB	D. gvnigeusgwotli	Deep creek site 2	35.59561	-83.43356	EF		PV267833
GSM23362	Nantahala	BB	D. gvnigeusgwotli	Deep creek site 2	35.59561	-83.43356	EF		PV267835
GSM23364	Nantahala	BB	D. gvnigeusgwotli	Deep creek site 2	35.59561	-83.43356	EF		PV267836
GSM23363	Pisgah	BB	D. mavrokoilius	Deep creek site 2	35.59561	-83.43356	EF		PV267837
GSM23374	Nantahala	BB	D. gvnigeusgwotli	Deep creek site 2	35.59561	-83.43356	EF		PV267914
GSM23360	Nantahala	BB	D. gvnigeusgwotli	Deep creek site 2	35.59561	-83.43356	EF		PV267916
GSM23366	Nantahala	BB	D. gvnigeusgwotli	Deep creek site 2	35.59561	-83.43356	EF		PV267922
GSM23720	Pisgah	SN	D. intermedius	Kephart prong near shelter	35.61035	-83.36866	Hand Caught		PV267937
GSM23718	Nantahala	BB	D. gvnigeusgwotli	Kephart prong near shelter	35.61035	-83.36866	Hand Caught		PV699601
GSM24010	Nantahala	BB	D. gvnigeusgwotli	Kingfisher Creek	35.62229	-83.92031	Hand Caught		PV267864
GSM24011	Nantahala	BB	D. gvnigeusgwotli	Kingfisher Creek	35.62229	-83.92031	Hand Caught		PV267865
GSM24116	Nantahala	SN	D. cf. aureatus	Mill Creek (Forge Creek Road)	35.58365	-83.83525	EF		PV267841
GSM24119	Nantahala	SN	D. cf. aureatus	Mill Creek (Forge Creek Road)	35.58365	-83.83525	EF		PV267842
GSM24123	Nantahala	SN	D. cf. aureatus	Mill Creek (Forge Creek Road)	35.58365	-83.83525	EF		PV267843
GSM24117	D. montiNantahalaola	Seal	D. monticola	Mill Creek (Forge Creek Road)	35.58365	-83.83525	EF	Seal Salamander	PV267866
GSM24120	Nantahala	BB	D. gvnigeusgwotli	Mill Creek (Forge Creek Road)	35.58365	-83.83525	EF		PV267867
GSM24124	Nantahala	BB	D. gvnigeusgwotli	Mill Creek (Forge Creek Road)	35.58365	-83.83525	EF		PV267868
GSM24113	Nantahala	BB	D. gvnigeusgwotli	Mill Creek (Forge Creek Road)	35.58365	-83.83525	EF		PV267975
GSM23735	Nantahala	BB	D. gvnigeusgwotli	Near Gregory Ridge Trailhead	35.5622	-83.84604	Hand Caught		PV699602
GSM23736	Nantahala	BB	D. gvnigeusgwotli	Near Gregory Ridge Trailhead	35.5622	-83.84604	Hand Caught		PV699603
GSM23600	Nantahala	BB	D. gvnigeusgwotli	Onion Bed Branch 3-pass	35.67166	-83.13945	EF		PV267925
GSM23601	Nantahala	BB	D. gvnigeusgwotli	Onion Bed Branch 3-pass	35.67166	-83.13945	EF		PV267960
GSM23602	Nantahala	BB	D. gvnigeusgwotli	Onion Bed Branch 3-pass	35.67166	-83.13945	EF		PV267961
GSM23607	Nantahala	BB	D. gvnigeusgwotli	Onion Bed Branch 3-pass	35.67166	-83.13945	EF		PV267962
GSM23608	Nantahala	BB	D. gvnigeusgwotli	Onion Bed Branch 3-pass	35.67166	-83.13945	EF		PV267963
GSM23614	Nantahala	BB	D. gvnigeusgwotli	Onion Bed Branch 3-pass	35.67166	-83.13945	EF		PV267964
GSM23615	Nantahala	BB	D. gvnigeusgwotli	Onion Bed Branch 3-pass	35.67166	-83.13945	EF		PV267965
GSM23618	Nantahala	BB	D. gvnigeusgwotli	Onion Bed Branch 3-pass	35.67166	-83.13945	EF		PV267966
GSM23627	Nantahala	BB	D. gvnigeusgwotli	Onion Bed Branch 3-pass	35.67166	-83.13945	EF		PV267967
GSM23628	Nantahala	BB	D. gvnigeusgwotli	Onion Bed Branch 3-pass	35.67166	-83.13945	EF		PV267968
GSM23629	Nantahala	BB	D. gvnigeusgwotli	Onion Bed Branch 3-pass	35.67166	-83.13945	EF		PV267969
GSM23630	Nantahala	BB	D. gvnigeusgwotli	Onion Bed Branch 3-pass	35.67166	-83.13945	EF		PV267970
GSM23631	Nantahala	BB	D. gvnigeusgwotli	Onion Bed Branch 3-pass	35.67166	-83.13945	EF		PV267971
GSM23599	Pisgah	SN	D. intermedius	Onion Bed Branch 3-pass	35.67166	-83.13945	EF		PV268048
GSM23598	Pisgah	SN	D. intermedius	Onion Bed Branch 3-pass	35.67166	-83.13945	EF		PV268049
GSM23597	Pisgah	SN	D. intermedius	Onion Bed Branch 3-pass	35.67166	-83.13945	EF		PV268050
GSM23596	Pisgah	SN	D. intermedius	Onion Bed Branch 3-pass	35.67166	-83.13945	EF		PV268051
GSM23603	Pisgah	SN	D. intermedius	Onion Bed Branch 3-pass	35.67166	-83.13945	EF		PV268065
GSM23604	Pisgah	BB	D. mavrokoilius	Onion Bed Branch 3-pass	35.67166	-83.13945	EF		PV268066
GSM23610	Pisgah	SN	D. intermedius	Onion Bed Branch 3-pass	35.67166	-83.13945	EF		PV268067
GSM23611	Pisgah	SN	D. intermedius	Onion Bed Branch 3-pass	35.67166	-83.13945	EF		PV268068
GSM23612	Pisgah	SN	D. intermedius	Onion Bed Branch 3-pass	35.67166	-83.13945	EF		PV268069
GSM23613	Pisgah	SN	D. intermedius	Onion Bed Branch 3-pass	35.67166	-83.13945	EF		PV268070
GSM23616	Pisgah	SN	D. intermedius	Onion Bed Branch 3-pass	35.67166	-83.13945	EF		PV268071
GSM23617	Pisgah	SN	D. intermedius	Onion Bed Branch 3-pass	35.67166	-83.13945	EF		PV268072
GSM23619	Pisgah	SN	D. intermedius	Onion Bed Branch 3-pass	35.67166	-83.13945	EF		PV268073
GSM23620	Pisgah	SN	D. intermedius	Onion Bed Branch 3-pass	35.67166	-83.13945	EF		PV268074
GSM23621	Pisgah	SN	D. intermedius	Onion Bed Branch 3-pass	35.67166	-83.13945	EF		PV268075
GSM23622	Pisgah	SN	D. intermedius	Onion Bed Branch 3-pass	35.67166	-83.13945	EF		PV268076
GSM23623	Pisgah	SN	D. intermedius	Onion Bed Branch 3-pass	35.67166	-83.13945	EF		PV268077
GSM23624	Pisgah	SN	D. intermedius	Onion Bed Branch 3-pass	35.67166	-83.13945	EF		PV268078
GSM23625	Pisgah	SN	D. intermedius	Onion Bed Branch 3-pass	35.67166	-83.13945	EF		PV268079
GSM23626	Pisgah	SN	D. intermedius	Onion Bed Branch 3-pass	35.67166	-83.13945	EF		PV268080
GSM23700	Nantahala	BB	D. gvnigeusgwotli	Parson Branch Road first ford	35.50067	-83.93031	Hand Caught		PV699600
B24D04	Nantahala	BB	D. gvnigeusgwotli	Parsons Branch Road, near Forge Creek	35.56015	-83.85128	Hand Caught		PV268081
GSM23554	Pisgah	BB	D. mavrokoilius	Pretty Hollow 3-pass	35.65694	-83.13499	EF		PV267827
GSM23558	Pisgah	BB	D. mavrokoilius	Pretty Hollow 3-pass	35.65694	-83.13499	EF		PV267828
GSM23555	Pisgah	SN	D. intermedius	Pretty Hollow 3-pass	35.65694	-83.13499	EF		PV267829
GSM23551	Nantahala	BB	D. gvnigeusgwotli	Pretty Hollow 3-pass	35.65694	-83.13499	EF		PV267874
GSM23550	Nantahala	BB	D. gvnigeusgwotli	Pretty Hollow 3-pass	35.65694	-83.13499	EF		PV267875
GSM23542	Nantahala	BB	D. gvnigeusgwotli	Pretty Hollow 3-pass	35.65694	-83.13499	EF		PV267876
GSM23516	Nantahala	BB	D. gvnigeusgwotli	Pretty Hollow 3-pass	35.65694	-83.13499	EF		PV267877
GSM23517	Nantahala	BB	D. gvnigeusgwotli	Pretty Hollow 3-pass	35.65694	-83.13499	EF		PV267878
GSM23519	Nantahala	BB	D. gvnigeusgwotli	Pretty Hollow 3-pass	35.65694	-83.13499	EF		PV267879
GSM23521	Nantahala	BB	D. gvnigeusgwotli	Pretty Hollow 3-pass	35.65694	-83.13499	EF		PV267880
GSM23527	Nantahala	BB	D. gvnigeusgwotli	Pretty Hollow 3-pass	35.65694	-83.13499	EF		PV267881
GSM23528	Nantahala	BB	D. gvnigeusgwotli	Pretty Hollow 3-pass	35.65694	-83.13499	EF		PV267882
GSM23530	Nantahala	BB	D. gvnigeusgwotli	Pretty Hollow 3-pass	35.65694	-83.13499	EF		PV267883
GSM23534	Nantahala	BB	D. gvnigeusgwotli	Pretty Hollow 3-pass	35.65694	-83.13499	EF		PV267884
GSM23538	Nantahala	BB	D. gvnigeusgwotli	Pretty Hollow 3-pass	35.65694	-83.13499	EF		PV267885
GSM23545	Nantahala	BB	D. gvnigeusgwotli	Pretty Hollow 3-pass	35.65694	-83.13499	EF		PV267886
GSM23547	Nantahala	BB	D. gvnigeusgwotli	Pretty Hollow 3-pass	35.65694	-83.13499	EF		PV267887
GSM23552	Nantahala	BB	D. gvnigeusgwotli	Pretty Hollow 3-pass	35.65694	-83.13499	EF		PV267888
GSM23520	Nantahala	BB	D. gvnigeusgwotli	Pretty Hollow 3-pass	35.65694	-83.13499	EF		PV267889
GSM23524	Nantahala	BB	D. gvnigeusgwotli	Pretty Hollow 3-pass	35.65694	-83.13499	EF		PV267926
GSM23540	Nantahala	BB	D. gvnigeusgwotli	Pretty Hollow 3-pass	35.65694	-83.13499	EF		PV267927
GSM23562	Pisgah	BB	D. mavrokoilius	Pretty Hollow 3-pass	35.65694	-83.13499	EF		PV268014
GSM23561	Pisgah	BB	D. mavrokoilius	Pretty Hollow 3-pass	35.65694	-83.13499	EF		PV268015
GSM23560	Pisgah	BB	D. mavrokoilius	Pretty Hollow 3-pass	35.65694	-83.13499	EF		PV268016
GSM23559	Pisgah	BB	D. mavrokoilius	Pretty Hollow 3-pass	35.65694	-83.13499	EF		PV268017
GSM23548	Pisgah	BB	D. mavrokoilius	Pretty Hollow 3-pass	35.65694	-83.13499	EF		PV268018
GSM23515	Pisgah	BB	D. mavrokoilius	Pretty Hollow 3-pass	35.65694	-83.13499	EF		PV268019
GSM23553	Pisgah	BB	D. mavrokoilius	Pretty Hollow 3-pass	35.65694	-83.13499	EF		PV268020
GSM23523	Pisgah	UNID	Pisgah Clade Mixed Features	Pretty Hollow 3-pass	35.65694	-83.13499	EF	mixed features	PV268021
GSM23532	Pisgah	UNID	Pisgah Clade Mixed Features	Pretty Hollow 3-pass	35.65694	-83.13499	EF	mixed features	PV268022
GSM23533	Pisgah	BB	D. mavrokoilius	Pretty Hollow 3-pass	35.65694	-83.13499	EF		PV268023
GSM23514	Pisgah	BB	D. mavrokoilius	Pretty Hollow 3-pass	35.65694	-83.13499	EF		PV268024
GSM23536	Pisgah	BB	D. mavrokoilius	Pretty Hollow 3-pass	35.65694	-83.13499	EF		PV268025
GSM23556	Pisgah	BB	D. mavrokoilius	Pretty Hollow 3-pass	35.65694	-83.13499	EF		PV268026
GSM23531	Pisgah	UNID	Pisgah Clade Mixed Features	Pretty Hollow 3-pass	35.65694	-83.13499	EF	mixed features	PV268027
GSM23525	Pisgah	SN	D. intermedius	Pretty Hollow 3-pass	35.65694	-83.13499	EF		PV268052
GSM23535	Pisgah	SN	D. intermedius	Pretty Hollow 3-pass	35.65694	-83.13499	EF		PV268053
GSM23513	Pisgah	SN	D. intermedius	Pretty Hollow 3-pass	35.65694	-83.13499	EF		PV268054
GSM23541	Pisgah	SN	D. intermedius	Pretty Hollow 3-pass	35.65694	-83.13499	EF		PV268055
GSM23518	Pisgah	SN	D. intermedius	Pretty Hollow 3-pass	35.65694	-83.13499	EF		PV268056
GSM23543	Pisgah	SN	D. intermedius	Pretty Hollow 3-pass	35.65694	-83.13499	EF		PV268057
GSM23526	Pisgah	SN	D. intermedius	Pretty Hollow 3-pass	35.65694	-83.13499	EF		PV268058
GSM23522	Pisgah	SN	D. intermedius	Pretty Hollow 3-pass	35.65694	-83.13499	EF		PV268059
GSM23544	Pisgah	SN	D. intermedius	Pretty Hollow 3-pass	35.65694	-83.13499	EF		PV268060
GSM23537	Pisgah	SN	D. intermedius	Pretty Hollow 3-pass	35.65694	-83.13499	EF		PV268061
GSM23557	Pisgah	SN	D. intermedius	Pretty Hollow 3-pass	35.65694	-83.13499	EF		PV268062
GSM23539	Pisgah	SN	D. intermedius	Pretty Hollow 3-pass	35.65694	-83.13499	EF		PV268063
GSM23529	Pisgah	SN	D. intermedius	Pretty Hollow 3-pass	35.65694	-83.13499	EF		PV268064
GSM23486	Nantahala	BB	D. gvnigeusgwotli	Rough Fork 3-pass	35.61857	-83.11874	EF		PV267856
GSM23463	Nantahala	BB	D. gvnigeusgwotli	Rough Fork 3-pass	35.61857	-83.11874	EF		PV267873
GSM23465	Pisgah	BB	D. mavrokoilius	Rough Fork 3-pass	35.61857	-83.11874	EF		PV267983
GSM23473	Pisgah	SN	D. intermedius	Rough Fork 3-pass	35.61857	-83.11874	EF		PV267993
GSM23464	Pisgah	SN	D. intermedius	Rough Fork 3-pass	35.61857	-83.11874	EF		PV267994
GSM23462	Pisgah	SN	D. intermedius	Rough Fork 3-pass	35.61857	-83.11874	EF		PV267995
GSM23472	Pisgah	BB	D. mavrokoilius	Rough Fork 3-pass	35.61857	-83.11874	EF		PV267996
GSM23492	Pisgah	UNID	Pisgah Clade Mixed Features	Rough Fork 3-pass	35.61857	-83.11874	EF	mixed features	PV267997
GSM23508	Pisgah	UNID	Pisgah Clade Mixed Features	Rough Fork 3-pass	35.61857	-83.11874	EF	mixed features	PV267998
GSM23491	Pisgah	BB	D. mavrokoilius	Rough Fork 3-pass	35.61857	-83.11874	EF		PV267999
GSM23507	Pisgah	UNID	Pisgah Clade Mixed Features	Rough Fork 3-pass	35.61857	-83.11874	EF	mixed features	PV268000
GSM23499	Pisgah	BB	D. mavrokoilius	Rough Fork 3-pass	35.61857	-83.11874	EF		PV268001
GSM23498	Pisgah	UNID	Pisgah Clade Mixed Features	Rough Fork 3-pass	35.61857	-83.11874	EF	mixed features	PV268002
GSM23488	Pisgah	UNID	Pisgah Clade Mixed Features	Rough Fork 3-pass	35.61857	-83.11874	EF	mixed features	PV268003
GSM23511	Pisgah	BB	D. mavrokoilius	Rough Fork 3-pass	35.61857	-83.11874	EF		PV268004
GSM23487	Pisgah	UNID	Pisgah Clade Mixed Features	Rough Fork 3-pass	35.61857	-83.11874	EF	mixed features	PV268005
GSM23504	Pisgah	BB	D. mavrokoilius	Rough Fork 3-pass	35.61857	-83.11874	EF		PV268006
GSM23510	Pisgah	BB	D. mavrokoilius	Rough Fork 3-pass	35.61857	-83.11874	EF		PV268007
GSM23501	Pisgah	UNID	Pisgah Clade Mixed Features	Rough Fork 3-pass	35.61857	-83.11874	EF	mixed features	PV268008
GSM23483	Pisgah	UNID	Pisgah Clade Mixed Features	Rough Fork 3-pass	35.61857	-83.11874	EF	mixed features	PV268009
GSM23471	Pisgah	BB	D. mavrokoilius	Rough Fork 3-pass	35.61857	-83.11874	EF		PV268010
GSM23489	Pisgah	BB	D. mavrokoilius	Rough Fork 3-pass	35.61857	-83.11874	EF		PV268011
GSM23495	Pisgah	UNID	Pisgah Clade Mixed Features	Rough Fork 3-pass	35.61857	-83.11874	EF	mixed features	PV268012
GSM23475	Pisgah	UNID	Pisgah Clade Mixed Features	Rough Fork 3-pass	35.61857	-83.11874	EF	mixed features	PV268013
GSM23509	Pisgah	SN	D. intermedius	Rough Fork 3-pass	35.61857	-83.11874	EF		PV268028
GSM23506	Pisgah	SN	D. intermedius	Rough Fork 3-pass	35.61857	-83.11874	EF		PV268029
GSM23493	Pisgah	SN	D. intermedius	Rough Fork 3-pass	35.61857	-83.11874	EF		PV268030
GSM23485	Pisgah	SN	D. intermedius	Rough Fork 3-pass	35.61857	-83.11874	EF		PV268031
GSM23480	Pisgah	SN	D. intermedius	Rough Fork 3-pass	35.61857	-83.11874	EF		PV268032
GSM23470	Pisgah	SN	D. intermedius	Rough Fork 3-pass	35.61857	-83.11874	EF		PV268033
GSM23466	Pisgah	SN	D. intermedius	Rough Fork 3-pass	35.61857	-83.11874	EF		PV268034
GSM23481	Pisgah	SN	D. intermedius	Rough Fork 3-pass	35.61857	-83.11874	EF		PV268035
GSM23476	Pisgah	SN	D. intermedius	Rough Fork 3-pass	35.61857	-83.11874	EF		PV268036
GSM23477	Pisgah	SN	D. intermedius	Rough Fork 3-pass	35.61857	-83.11874	EF		PV268037
GSM23502	Pisgah	SN	D. intermedius	Rough Fork 3-pass	35.61857	-83.11874	EF		PV268038
GSM23494	Pisgah	SN	D. intermedius	Rough Fork 3-pass	35.61857	-83.11874	EF		PV268039
GSM23468	Pisgah	SN	D. intermedius	Rough Fork 3-pass	35.61857	-83.11874	EF		PV268040
GSM23503	Pisgah	SN	D. intermedius	Rough Fork 3-pass	35.61857	-83.11874	EF		PV268041
GSM23490	Pisgah	SN	D. intermedius	Rough Fork 3-pass	35.61857	-83.11874	EF		PV268042
GSM23512	Pisgah	SN	D. intermedius	Rough Fork 3-pass	35.61857	-83.11874	EF		PV268043
GSM23461	Pisgah	SN	D. intermedius	Rough Fork 3-pass	35.61857	-83.11874	EF		PV268044
GSM23467	Pisgah	SN	D. intermedius	Rough Fork 3-pass	35.61857	-83.11874	EF		PV268045
GSM23482	Pisgah	SN	D. intermedius	Rough Fork 3-pass	35.61857	-83.11874	EF		PV268046
GSM23474	Pisgah	SN	D. intermedius	Rough Fork 3-pass	35.61857	-83.11874	EF		PV268047
GSM23316	Pisgah	SN	D. intermedius	Rowdy Creek just above Hwy 32	35.78224	-83.18482	Hand Caught		PV267935
GSM23093	Pisgah	SN	D. intermedius	Swallow Fork, just below second highest crossing	35.699	-83.1485	Hand Caught		PV267852
GSM23801	Pisgah	BB	D. mavrokoilius	Tritt Cemetary	35.77473	-83.21151	Hand Caught		PV267855
GSM23234	Nantahala	BB	D. gvnigeusgwotli	Twentymile parking area	35.46777	-83.87654	Hand Caught		PV267948
GSM23381	Pisgah	SN	D. intermedius	Twentymile 3-pass	35.47603	-83.86943	EF		PV267869
GSM23382	Pisgah	SN	D. intermedius	Twentymile 3-pass	35.47603	-83.86943	EF		PV267870
GSM23698	Pisgah	SN	D. intermedius	Twentymile 3-pass	35.47603	-83.86943	EF		PV267871
GSM23385	Nantahala	BB	D. gvnigeusgwotli	Twentymile 3-pass	35.47603	-83.86943	EF		PV267923
GSM23384	Pisgah	SN	D. intermedius	Twentymile 3-pass	35.47603	-83.86943	EF		PV267936
GSM23383	Pisgah	UNID	Uncertain ID	Twentymile 3-pass	35.47603	-83.86943	EF		PV267955
GSM23386	Pisgah	UNID	Uncertain ID	Twentymile 3-pass	35.47603	-83.86943	EF		PV267956
GSM23387	Pisgah	UNID	Uncertain ID	Twentymile 3-pass	35.47603	-83.86943	EF		PV267957
GSM23388	Nantahala	BB	D. gvnigeusgwotli	Twentymile 3-pass	35.47603	-83.86943	EF		PV267958
GSM23390	Pisgah	SN	D. intermedius	Twentymile 3-pass	35.47603	-83.86943	EF		PV267959
GSM23696	Nantahala	BB	D. gvnigeusgwotli	Twentymile 3-pass	35.47603	-83.86943	EF		PV267972
GSM23697	Pisgah	UNID	Uncertain ID	Twentymile 3-pass	35.47603	-83.86943	EF		PV267973
GSM23699	Pisgah	UNID	Uncertain ID	Twentymile 3-pass	35.47603	-83.86943	EF		PV267974
GSM23160	Nantahala	BB	D. gvnigeusgwotli	Water source for Russell Field Shelter	35.56288	-83.76731	Hand Caught		PV267938
GSM23235	Nantahala	BB	D. gvnigeusgwotli	Wolf Ridge Trail	35.47603	-83.86943	Hand Caught		PV267949
GSM23236	Nantahala	BB	D. gvnigeusgwotli	Wolf Ridge Trail	35.47718	-83.86884	Hand Caught		PV267950
GSM23240	Nantahala	BB	D. gvnigeusgwotli	Wolf Ridge Trail	35.485	-83.86903	Hand Caught		PV267954
