# Supplementary material for: Geographic distributions and patterns of co-occurrence among black-bellied and shovel-nosed salamanders (Desmognathus spp.) in the Great Smoky Mountains National Park
Source: PeerJ. 2025 Sep 25;13:e20110. doi: 10.7717/peerj.20110 (PMC12476860; doi:10.7717/peerj.20110)
Supplement: Supplemental Information 3 — This R code was used to calculate genetic distances and perform model selection on the Pisgah clade populations. It uses the cyt b alignment and anova_factors.csv files. [file peerj-13-20110-s003.r]

library(vegan)
library(haplotypes)
library(ape)
# read in FASTA file
as.cytb <- read.fas("BB_SN_CYTB_alignment.fasta")
# assign populations (or read in table)
samnames <- as.cytb@seqnames
samnames

Amova_factors <- read.csv("Amova_factors.csv")

ordered_pops <- Amova_factors$Abbrev[match(samnames, Amova_factors$ID)]

ordered_morphs <- Amova_factors$Morph[match(samnames, Amova_factors$ID)]

ordered_regions <- Amova_factors$Region[match(samnames, Amova_factors$ID)]


ordered_fac <- paste(ordered_pops,ordered_morphs,sep="_")


table(ordered_fac) # check sample sizes

# remove the small small samples and ignore UNIDENTIFIED
keepers <- ordered_fac=="COS_BB" | ordered_fac=="COS_SN" | ordered_fac=="OBB_SN" | ordered_fac=="PTH_SN" |ordered_fac=="PTH_BB" | ordered_fac=="RF_BB" | ordered_fac=="RF_SN"

cytb.k <- as.dna(as.cytb[keepers,])
fact.k <- ordered_fac[keepers]
pops.k <- ordered_pops[keepers]
morp.k <- ordered_morphs[keepers]

# PhiST estimates
amova.1 <- pairPhiST(x=cytb.k, population=fact.k,indels="m",nperm=10000,negatives=FALSE, subset=NULL, showprogbar=TRUE)

amova.1


# distance based redundancy analysis
dist.k <- haplotypes::distance(cytb.k, indels="missing")

cytb.capN <- capscale(dist.k~pops.k+morp.k) 

# model selection
drop1(cytb.capN, test="perm", permutations = how(nperm=99999)) 

# marginal effects
anova(cytb.capN,by="margin", permutations = how(nperm=99999)) 

anova(capscale(dist.k~morp.k), permutations = how(nperm=99999))
anova(capscale(dist.k~pops.k), permutations = how(nperm=99999))
