# Supplementary material for: Geographic distributions and patterns of co-occurrence among black-bellied and shovel-nosed salamanders (Desmognathus spp.) in the Great Smoky Mountains National Park
Source: PeerJ. 2025 Sep 25;13:e20110. doi: 10.7717/peerj.20110 (PMC12476860; doi:10.7717/peerj.20110)
Supplement: Supplemental Information 4 — These sequences are also available on GenBank. [file peerj-13-20110-s004.fasta]

>GSM23101
ATCTTATTTATGAAACTTCGGGTCNCTGCTAGGAGTTTGTCTAATTTCACAAATTATTACAGGTTTATTTTTAGCTATAC
ATTATACAGCAGACACTATTTCAGCATTTTCGTCAGTAGCACATATCTGCCGCGACGTTGATTATGGTTGAATAATACGA
AATATTCATGCAAATGGAGCATCNATTTGTATTTATATACACATTGGACGAGGCATCTATCATGGATCTTATATATATAA
AGAAACATGAAATATTGGAGTTATCTTATTATTTCTAGTTATAGCAACTGCATTTGTAGGATATGTTCTCCCATGAGGTC
AAATATCATTCTGAGGGGCCACCGTAATTACAAATCTCCTTTCAGCTATTCCTTAT-
>GSM23096
ATCTTATTTATGAAACTTCGGGTCTTTGCTAGGAGTTTGTCTAATTTCACAAATTATTACAGGTTTATTTTTAGCTATAC
ATTATACAGCAGACACTATTTCAGCATTTTCGTCAGTAGCACATATCTGCCGCGACGTTGATTATGGTTGAATAATACGA
AATATTCATGCAAATGGAGCATCNATTTGTATTTATATACACATTGGACGAGGCATCTATCATGGATCTTATATATATAA
AGAAACATGAAATATTGGAGTTATCTTATTATTTCTAGTTATAGCAACTGCATTTGTAGGATATGTTCTCCCATGAGGTC
AAATATCATTCTGAGGGGCC-------------------------------------
>GSM23121
ATTTTATTTATGAAACTTCGGGTCTTTGCTAGGAGTTTGTTTAATTTCACAAATTATTACAGGTTTATTTTTAGCTATAC
ATTATACAGCAGACACTATTTCAGCATTTTCGTCAGTAGCACATATCTGCCGCGACGTTGATTATGGTTGAATAATACGA
AATATTCATGCAAATGGAGCATCNATTTGTATTTATATACACATTGGACGAGGCATCTATCATGGATCTTATATATATAA
AGAAACATGAAATATTGGAGTTATCTTATTATTTCTAGTTATAGCAACTGCATTTGTAGGATATGTTCTCCCATGAGGTC
AAATATCACTCTGAGGGGCC-------------------------------------
>GSM23123
ATTTTATTTATGAAACTTCGGGTCTTTGCTAGGAGTTTGTCTAATTTCACAAATTATTACAGGTTTATTTTTAGCTATAC
ATTATACAGCAGACACTATTTCAGCATTTTCGTCAGTAGCACATATCTGCCGCGACGTTGATTATGGTTGAATAATACGA
AATATTCATGCAAATGGAGCATCNATTTGTATTTATATACACATTGGACGAGGCATCTATCATGGATCTTATATATATAA
AGAAACATGAAATATTGGAGTTATCTTATTATTTCTAGTTATAGCAACTGCATTTGTAGGATATGTTCTCCCATGAGGTC
AAATATCATTCTGAGGGGCC-------------------------------------
>GSM23191
ATCTTATTTATGAAACTTCGGGTCTTTGCTAGGAGTTTGTTTAATTTCACAAATTATTACAGGTTTATTTTTAGCTATAC
ATTATACAGCAGACACTATTTCAGCATTTTCGTCAGTAGCACATATCTGCCGCGACGTTGATTATGGTTGAATAATACGA
AATATTCATGCAAATGGAGCATCNATTTGTATTTATATACACATTGGACGAGGCATCTATCATGGATCTTATATATATAA
AGAAACATGAAATATTGGAGTTATCTTATTATTTCTAGTTATAGCAACTGCATTTGTAGGATATGTTCTCCCATGAGGTC
AAATATCATTCTGAGGGGCC-------------------------------------
>GSM23255
ATCTTATTTATGAAACTTCGGGTCTTTGCTAGGAGTTTGTCTAATTTCACAAATTATTACAGGTTTATTTTTAGCTATAC
ATTATACAGCAGACACTATTTCAGCATTTTCGTCAGTAGCACATATCTGCCGCGACGTTGATTATGGTTGAATAATACGA
AATATTCATGCAAATGGAGCATCNATTTGTATTGATATACACATTGGACGAGGCATCTATCATGGATCTTATATATATAA
AGAAACATGAAATATTGGAGTTATCTTATTATTTCTAGTTATAGCAACTGCATTTGTAGGATATGTTCTCCCATGAGGTC
AAGTATCACTCTGAGGGGCC-------------------------------------
>GSM23117
ATTTTATTTATGAAACTTCGGGTCTTTGCTAGGAGTTTGTCTAATTTCACAAATTATTACAGGTTTATTTTTAGCTATAC
ATTATACAGCAGACACTATTTCAGCATTTTCGTCAGTAGCACATATCTGCCGCGACGTTGATTATGGTTGAATAATACGA
AATATTCATGCAAATGGAGCATCNATTTGTATTTATATACACATTGGACGAGGCATCTATCATGGATCTTATATATATAA
AGAAACATGAAATATTGGAGTTATCTTATTATTTCTAGTTATAGCAACTGCATTTGTAGGATATGCTCTCCCATGAGGTC
AAATATCACTCTGAGGGGCC-------------------------------------
>GSM23260
ATCTTATTTATGAAACTTCGGGTCTTTGCTAGGAGTTTGTCTAATTTCACAAATTATTACAGGTTTATTTTTAGCTATAC
ATTATACAGCAGACACTATTTCAGCATTTTCGTCAGTAGCACATATCTGCCGCGACGTTGATTATGGTTGAATAATACGA
AATATTCATGCAAATGGAGCATCNATTTGTATTTATATACACATTGGACGAGGCATCTATCATGGATCTTATATATATAA
AGAAACATGAAATATTGGAGTTATCTTATTATTTCTAGTTATAGCAACTGCATTTGTAGGATATGTTCTCCCATGAGGTC
AAATATCATTCTGAGGGGCC-------------------------------------
>GSM23261
ATCTTATTTATGAAACTTCGGGTCTTTGCTAGGAGTTTGTCTAATTTCACAAATTATTACAGGTTTATTTTTAGCTATAC
ATTATACAGCAGACACTATTTCAGCATTTTCGTCAGTAGCACATATCTGCCGCGACGTTGATTATGGTTGAATAATACGA
AATATTCATGCAAATGGAGCATCNATTTGTATTTATATACACATTGGACGAGGCATCTATCATGGATCTTATATATATAA
AGAAACATGAAATATTGGAGTTATCTTATTATTTCTAGTTATAGCAACTGCATTTGTAGGATATGTTCTCCCATGAGGTC
AAATATCATTCTGAGGGGCC-------------------------------------
>GSM23262
ATCTTATTTATGAAACTTCGGGTCTTTGCTAGGAGTTTGTCTAATTTCACAAATTATTACAGGTTTATTTTTAGCTATAC
ATTATACAGCAGACACTATTTCAGCATTTTCGTCAGTAGCACATATCTGCCGCGACGTTGATTATGGTTGAATAATACGA
AATATTCATGCAAATGGAGCATCNATTTGTATTTATATACACATTGGACGAGGCATCTATCATGGATCTTATATATATAA
AGAAACATGAAATATTGGAGTTATCTTATTATTTCTAGTTATAGCAACTGCATTTGTAGGATATGCTCTCCCATGAGGTC
AAATATCATTCTGAGGGGCC-------------------------------------
>GSM23265
ATCTTATTTATGAAACTTCGGGTCTTTGCTAGGAGTTTGTCTAATTTCACAAATTATTACAGGTTTATTTTTAGCTATAC
ATTATACAGCAGACACTATTTCAGCATTTTCGTCAGTAGCACATATCTGCCGCGACGTTGATTATGGTTGAATAATACGA
AATATTCATGCAAATGGAGCATCNATTTGTATTTATATACACATTGGACGAGGCATCTATCATGGATCTTATATATATAA
AGAAACATGAAATATTGGAGTTATCTTATTATTTCTAGTTATAGCAACTGCATTTGTAGGATGTGTTCTCCCATGAGGTC
GAATTCTCGNNCTGAGGGG--------------------------------------
>GSM23266
ATCTTATTTATGAAACTTCGGGTCTTTGCTAGGAGTTTGTCTAATTTCACAAATTATTACAGGTTTATTTTTAGCTATAC
ATTATACAGCAGACACTATTTCAGCATTTTCGTCAGTAGCACATATCTGCCGCGACGTTGATTATGGTTGAATAATACGA
AATATTCATGCAAATGGAGCATCNATTTGTATTTATATACACATTGGACGAGGCATCTATCATGGATCTTATATATATAA
AGAAACATGAAATATTGGAGTTATCTTATTATTTCTAGTTATAGCAACTGCATTTGTAGGATATGTTCTCCCATGAGGTC
AAATATCATTCTGAGGGGCC-------------------------------------
>GSM23700
ATCTTATTTATGAAACTTCGGGTCTTTACTAGGAATTTGTCTAATTTCACAAATTATTACAGGTTTATTTTTAGCTATAC
ATTATACAGCAGACACCATTTCAGCATTTTCGTCAGTAGCACATATCTGCCGCGACGTAGATTATGGTTGAATAATACGA
AATATTCATGCAAATGGAGCATCNATTTGTATTTATATACACATTGGACGAGGCATTTATCATGGGTCTTATATATATAA
AGAAACATGAAATATTGGAGTTATCTTATTATTTCTAGTTATAGCAACTGCATTCGTAGGATATGTTCTCCCGTGAGGTC
AAATATCATTCTGAGGAGCC-------------------------------------
>GSM23718
ATCTTATTTATGAAACTTCGGGTCTTTGCTAGGAGTTTGTCTAATTTCACAAATTATTACAGGTTTATTTTTAGCTATAC
ATTATACAGCAGACACTATTTCAGCATTTTCGTCAGTAGCACATATCTGCCGCGACGTTGATTATGGTTGAATAATACGA
AATATTCATGCAAATGGAGCATCNATTTGTATTTATATACACATTGGACGAGGCATCTATCATGGATCTTATATATATAA
AGAAACATGAAATATTGGAGTTATCTTATTATTTCTAGTTATAGCAACTGCATTTGTAGGATATGTTCTCCCATGAGGTC
AAATATCATTCTGAGGGGCC-------------------------------------
>GSM23735
ATCTTATTTATGAAACTTCGGGTCTTTACTAGGAATTTGTCTAATTTCACAAATTATTACAGGTTTATTTTTAGCTATAC
ATTATACAGCAGACACCATTTCAGCATTTTCGTCAGTAGCACATATCTGCCGCGACGTAGATTATGGTTGAATAATACGA
AATATTCATGCAAATGGAGCATCNATTTGTATTTATATACACATTGGACGAGGCATTTATCATGGGTCTTATATATATAA
AGAAACATGAAATATTGGAGTTATCTTATTATTTCTAGTTATAGCAACTGCATTCGTAGGATATGTTCTCCCGTGAGGTC
AAATATCATTCTGAGGAGCC-------------------------------------
>GSM23736
ATCTTATTTATGAAACTTCGGGTCTTTACTAGGAATTTGTCTAATTTCACAAATTATTACAGGTTTATTTTTAGCTATAC
ATTATACAGCAGACACCATTTCAGCATTTTCGTCAGTAGCACATATCTGCCGCGACGTAGATTATGGTTGAATAATACGA
AATATTCATGCAAATGGAGCATCNATTTGTATTTATATACACATTGGACGAGGCATTTATCATGGGTCTTATATATATAA
AGAAACATGAAATATTGGAGTTATCTTATTATTTCTAGTTATAGCAACTGCATTCGTAGGATATGTTCTCCCGTGAGGTC
AAATATCATTCTGAGGAGCC-------------------------------------
>GSM23116
ATCTTATTTATGAAACTTCGGGTCTTTGCTAGGAGTTTGTCTAATTTCACAAATTATTACAGGTTTATTTTTAGCTATAC
ATTATACAGCAGACACTATTTCAGCATTTTCGTCAGTAGCACATATCTGCCGCGACGTTGATTATGGTTGAATAATACGA
AATATTCATGCAAATGGAGCATTNATTTGTATTGATATACACATTGGACGAGGCATCTATCATGGATCTTATATATATAA
AGAAACATGAAATATTGGAGTTATCTTATTATTTCTAGTTATAGCAACTGCATTTGTAGGATATGTTCTCCCATGAGGTC
AAATATCACTCTGAGGGGCCACCGTAATTACNAACTT-C-T---CCT--TTCNAA--
>GSM23244
ATCTTATTTATGAAACTTCGGGTCTTTGCTAGGAGTTTGTCTAATTTCACAAATTATTACAGGTTTATTTTTAGCTATAC
ATTATACAGCAGACACTATTTCAGCATTTTCGTCAGTAGCACATATCTGCCGCGACGTTGATTATGGTTGAATAATACGA
AATATTCATGCAAATGGAGCATTNATTTGTATTAATATACACATTGGACGAGGCATCTATCATGGATCTGATATATATAA
AGAAACATGAAATATTGGAGTTATCTTATTATTTCTAGTTATAGCAACTGCATTTGTAGGATGTGTTCTCCCATGAGGTC
AATTCTCTCTCTGAGGGGCCACCGTTGTTGTNAGC-C-N-T---CCG--TTC--A--
>GSM23247
ATCTTATTTATGAAACTTCGGGTCTTTGCTAGGAGTTTGTCTAATTTCACAAATTATTACAGGTTTATTTTTAGCTATAC
ATTATACAGCAGACACTATTTCAGCATTTTCGTCAGTAGCACATATCTGCCGCGACGTTGATTATGGTTGAATAATACGA
AATATTCATGCAAATGGAGCATTNATTTGTATTTATATACACATTGGACGAGGCATCTATCATGGATCTTATATATATAA
AGAAACATGAAATATTGGAGTTATCTTATTATTTCTAGTTATAGCAACTGCATTTGTAGGATATGTTCTCCCATGAGGTC
AAATATCATTCTGAGGGGCCACCGTAATTACAA---T-C-T---CCT--TTC--A--
>GSM23254
ATCTTATTTATGAAACTTCGGGTCTTTG--AGGAGTTTGTCTAATTTCACAAATTATTACAGGTTTATTTTTAGCTATAC
ATTATACAGCAGACACTATTTCAGCATTTTCGTCAGTAGCACATATCTGCCGCGACGTTGATTA-GGTTGAATAATACGA
AATATTCATGCAAATGGAGCATTNATTTGTATTGATATACACATTGGACGAGGCATCTATCATGGATCTGATATATATAA
AGAAACATGAAATATTGGAGTTATCTTATTATTTCTAGTTATAGCAACTGCATTTGTAGGATATGTTCTCCCATGAGGTC
AGATATCACTCTGAGGGGCCACCGGTATTACNAACTT-CT----CC--TTTC--A--
>GSM23259
ANCTNATCNCTNAAACTC-GGGTCTTTGCT-GGAGTTTGTCTAATTTCACAAATTATTA-AGGTTNATTTTTAGCTATAC
ATTATACAGC--ACACTATTTNAGCATTNNCGTCAGTAGCACATAT-NGCCGCGACGTTGATTANGGTTGANNAATACNA
AATATTCATGCAAANGGANCATTN-TTTTNATTTGTANACACATTGGACGAGGCATCTATCATGGATCTTATATATATAA
AGAAACATGAAATATTGGAGTTATCTTANTATTTCTAGTTATAGCAACTGCATTTGTAGGATATGTTCTCCCATGAGGTC
AAATATCATTCTGAGGGGCCACCGTAATTACAAATCTCCTTTCAGCTATTCC--TT-
>GSM23108
TTCATATTCATGAAACCCCGGAACCCTCATCGGAATCCGTTTAATCTCGCAAGTAATTACAGGATTATTTTTAGCTCTAC
ATCATACAGCAGACACCATTTCAGCACTCTCATCAGTAGCACATATCTGCCGAGACGTAGACTATGGTCGAATAATACGA
AACACTCACGCAAACGGAGCATCNATTCGTACTTATATACATATCGGACGAGGTATTTATCACGGATCTTATATATATAA
AGAAACATGAAATATTGGAGTTATCTTATTATTTCTCGTTATAGCAACTGCATTCGTTGGATATGTGCTTCCATGAGGTC
AAATATCATTCTGGGGAGCCACTGTAATCACAAACCTTCTTTCAGCAATTCCATAT-
>GSM23099
ATCTTATTTATGAAACTTCGGGTCTTTGCTAGGAGTTTGTCTAATTTCACAAATTATTACAGGTTTATTTTTAGCTATAC
ATTATACAGCAGACACTATTTCAGCATTTTCGTCAGTAGCACATATCTGCCGCGACGTTGATTATGGTTGAATAATACGA
AATATTCATGCAAATGGAGCATCNATTTGTATTTATATACACATTGGACGAGGCATCTATCATGGATCTTATATATATAA
AGAAACATGAAATATTGGAGTTATCTTATTATTTCTAGTTATAGCAACTGCATTTGTAGGATATGTTCTCCCATGAGGTC
AAATATCATTCTGAGGGGCCACCGTAATTACAAATCTCCTTTCAGCTATTCCTTAT-
>GSM23093
ATCATATTTATGAAATTTTGGATCCTTACTAGGAATTTGTTTAATTTCACAAGTAATTACAGGATTATTTTTAGCTATAC
ATTATACAGCAGACACTATCTCAGCATTCTCATCAGTAGCACATATTTGCCGAGATGTAGATTATGGTTGAATAATACGA
AATATTCACGCAAACGGAGCATCNATTTGTATTTATATACATATTGGACGAGGTATTTATCACGGATCTTATATATATAA
AGAAACATGAAATATTGGAGTCATCTTATTATTTCTCGTTATAGCAACTGCATTCGTTGGATATGTGCTACCATGAGGTC
AAATATCATTCTGAGGGGCCACTGTAATTACAAACCTTCTTTCAGCAATTCCATAT-
>GSM23250
ATCTTATTTATGAAACTTCGGGTCTTTGCTAGGAGTTTGTCTAATTTCACAAATTATTACAGGTTTATTTTTAGCTATAC
ATTATACAGCAGACACTATTTCAGCATTTTCGTCAGTAGCACATATCTGCCGCGACGTTGATTATGGTTGAATAATACGA
AATATTCATGCAAATGGAGCATCNATTTGTATTTATATACACATTGGACGAGGCATCTATCATGGATCTTATATATATAA
AGAAACATGAAATATTGGAGTTATCTTATTATTTCTAGTTATAGCAACTGCATTTGTAGGATATGTTCTCCCATGAGGTC
AAATATCATTCTGAGGGGCCACCGTAATTACAAATCTCCTTTCAGCTATTCCTTAT-
>GSM23317
A-CACA-AGCTGAAATTTCGGATCCCTAGAAGGAATTTGTTTAATTTCACAAGTTATAACAGGATTATTTTTAGCAATAA
ATTATACAGCAAATACTATTTCAGCATTCTCATCAGTAGCACATATTTGCCGAGATGTAGATTATGGTTGAATAATACGA
AACATTCACGCAAACGGAGCTTCNATTTGTATTTATATACATATTGGACGAGGTATTTATCACGGATCTTATATATATAA
AGAAACATGAAATATTGGAGTCATCTTATTATTTCTCGTTATAGCAACTGCATTCGTTGGATATGTGCTTCCATGAGGTC
AAATATCATTCTGAGGAGCCACTGTAATTACAAACCTTCTTTCAGCAATTCCATAC-
>GSM23801
ATCATATTTATGAAATTTTGGATCCCTACTAGGAATTTGTTTAATTTCACAAGTAATTACAGGATTATTTTTATCTATAC
ATTATACAGCAGATACTATTTCAGCATTCTCATCAGTAGCACATATTTGCCGAGATGTAGATTATGGTTGAATAATACGA
AACATTCACGCAAACGGAGCTTCNATTTGTATTTATATACATATTGGACGAGGTATTTATCACGGATCTTATATATATAA
AGAAACATGAAATATTGGAGTCATCTTATTATTTCTCGTTATAGCAACTGCATTCGTTGGATATGTGCTTCCATGAGGTC
AAATATCATTCTGAGGAGCC-C---AAT----AA-C-----TCA----T-CC-T---
>GSM23486
ATCTTATTTATGAAACTTCGGGTCTTTGCTAGGAGTTTGTCTAATTTCACAAATTATTACAGGTTTATTTTTAGCTATAC
ATTATACAGCAGACACTATTTCAGCATTTTCGTCAGTAGCACATATCTGCCGCGACGTTGATTATGGTTGAATAATACGA
AATATTCATGCAAATGGAGCTTTNATTTGTATTTATATACACATTGGACGAGGCATCTATCATGGATCTTATATATATAA
AGAAACATGAAATATTGGAGTTATCTTATTATTTCTAGTTATAGCAACTGCATTTGTAGGATATGTTCTCCCATGAGGTC
AAATATCATTCTGAGGGGCCACCGTAATTACAAATCTCCTTTCAGCTTTTCCTTAC-
>GSM23253
ATCTTATTTATGAAACTTCGGGTCTTTGCTAGGAGTTTGTCTAATTTCACAAATTATTACAGGTTTATTTTTAGCTATAC
ATTATACAGCAGACACTATTTCAGCATTTTCGTCAGTAGCACATATCTGCCGCGACGTTGATTATGGTTGAATAATACGA
AATATTCATGCAAATGGAGCATCNATTTGTATTTATATACACATTGGACGAGGCATCTATCATGGATCTTATATATATAA
AGAAACATGAAATATTGGAGTTATCTTATTATTTCTAGTTATAGCAACTGCATTTGTAGGATATGTTCTCCCATGAGGTC
AAATATCATTCTGAGGGGCCACCGTAATTACAAATCTCCTTTCAGCTATTCCTTAT-
>GSM23246
ATCTTATTTATGAAACTTCGGGTCTTTGCTAGGAGTTTGTCTAATTTCACAAATTATTACAGGTTTATTTTTAGCTATAC
ATTATACAGCAGACACTATTTCAGCATTTTCGTCAGTAGCACATATCTGCCGCGACGTTGATTATGGTTGAATAATACGA
AATATTCATGCAAATGGAGCATCNATTTGTATTTATATACACATTGGACGAGGCATCTATCATGGATCTTATATATATAA
AGAAACATGAAATATTGGAGTTATCTTATTATTTCTAGTTATAGCAACTGCATTTGTAGGATATGTTCTCCCATGAGGTC
AAATATCATTCTGAGGGGCCACCGTAATTACAAATCTCCTTTCAGCTATTCCTTAT-
>GSM23248
ATCTTATTTATGAAACTTCGGGTCTTTGCTAGGAGTTTGTCTAATTTCACAAATTATTACAGGTTTATTTTTAGCTATAC
ATTATACAGCAGACACTATTTCAGCATTTTCGTCAGTAGCACATATCTGCCGCGACGTTGATTATGGTTGAATAATACGA
AATATTCATGCAAATGGAGCATCNATTTGTATTTATATACACATTGGACGAGGCATCTATCATGGATCTTATATATATAA
AGAAACATGAAATATTGGAGTTATCTTATTATTTCTAGTTATAGCAACTGCATTTGTAGGATATGTTCTCCCATGAGGTC
AAATATCATTCTGAGGGGCCACCGTAATTACAAATCTCCTTTCAGCTATTCCTTAT-
>GSM23120
ATCTTATTTATGAAACTTCGGGTCTTTGCTAGGAGTTTGTCTAATTTCACAAATTATTACAGGTTTATTTTTAGCTATAC
ATTATACAGCAGACACTATTTCAGCATTTTCGTCAGTAGCACATATCTGCCGCGACGTTGATTATGGTTGAATAATACGA
AATATTCATGCAAATGGAGCATCNATTTGTATTTATATACACATTGGACGAGGCATCTATCATGGATCTTATATATATAA
AGAAACATGAAATATTGGAGTTATCTTATTATTTCTAGTTATAGCAACTGCATTTGTAGGATATGTTCTCCCATGAGGTC
AAATATCATTCTGAGGGGCCACCGTAATTACAAATCTCCTTTCAGCTATTCCTTAT-
>GSM23124
ATCTTATTTATGAAACTTCGGGTCTTTGCTAGGAGTTTGTCTAATTTCACAAATTATTACAGGTTTATTTTTAGCTATAC
ATTATACAGCAGACACTATTTCAGCATTTTCGTCAGTAGCACATATCTGCCGCGACGTTGATTATGGTTGAATAATACGA
AATATTCATGCAAATGGAGCATCNATTTGTATTTATATACACATTGGACGAGGCATCTATCATGGATCTTATATATATAA
AGAAACATGAAATATTGGAGTTATCTTATTATTTCTAGTTATAGCAACTGCATTTGTAGGATATGTTCTCCCATGAGGTC
AAATATCATTCTGAGGGGCCACCGTAATTACAAATCTCCTTTCAGCTATTCCTTAT-
>GSM23950
ATCTTATTTATGAAACTTCGGGTCTTTGCTAGGAGTTTGTCTAATTTCACAAATTATTACAGGTTTATTTTTAGCTATAC
ATTATACAGCAGACACTATTTCAGCATTTTCGTCAGTAGCACATATCTGCCGCGACGTTGATTATGGTTGAATAATACGA
AATATTCATGCAAATGGAGCATCNATTTGTATTTATATACACATTGGACGAGGCATCTATCATGGATCTTATATATATAA
AGAAACATGAAATATTGGAGTTATCTTATTATTTCTAGTTATAGCAACTGCATTTGTAGGATATGTTCTCCCATGAGGTC
AAATATCATTCTGAGGGGCCACCGTAATTACAAATCTCCTTTCAGCTATTCCTTAT-
>GSM23128
ATCTTATTTATGAAACTTCGGGTCTTTGCTAGGAGTTTGTCTAATTTCACAAATTATTACAGGTTTATTTTTAGCTATAC
ATTATACAGCAGACACTATTTCAGCATTTTCGTCAGTAGCACATATCTGCCGCGACGTTGATTATGGTTGAATAATACGA
AATATTCATGCAAATGGAGCATCNATTTGTATTTATATACACATTGGACGAGGCATCTATCATGGATCTTATATATATAA
AGAAACATGAAATATTGGAGTTATCTTATTATTTCTAGTTATAGCAACTGCATTTGTAGGATATGTTCTCCCATGAGGTC
AAATATCATTCTGAGGGGCCACCGTAATTACAAATCTCCTTTCAGCTATTCCTTAT-
>GSM23176
ATTATATTAATGAAGTTTCGGATCTTCATTAGGGATTTGTTTAATTTCACAAATNATTACAGGTCGATTTCTANCTATAC
TCTACNCCGCAGATATTACTTCTTCATTCTCCTCATCAGCACATATTTGCCGACATGAAGATTATGGNGGAAGAATACGA
CAAATTCTCCCCAATGGAGCATCNATTTGTATTTATATACACATTGTACGAGGCGTCTATNATGGATCTTATATATTTAA
AGAAACATGAAATATTGGAGTTGTTGTATTATTTCTATTTATAGCAACTGCATTCNCAGGATATGTACTTCCTTGGGGTC
CAATATCATTTTGAGGAGCCACTGGAATTACCAATCTCCTTTCACCAATTCCTTAT-
>GSM23177
ATTATATTAATGAAATTTCGGATCTTTATT-GGGAGTTGTTTAATTTCACAACTTATTACAGGTCTATTTCTAGCTATAC
ACTACACAGCAGATATTACTTCTTCATTCTCATCATTAGCACATATTTGCCGAGATGTAGATTATGGCTGAATAATACGA
AATATTCACACCAATGGAGCATCNATTTGTATTTATATACACATTGGACGAGGCATCTATTATGGATCATATATATTTAA
AGAAACATGAAATATTGGAGTTGTTGTATTATTTCTAGTTATAGCAACTGCATTCGCAGGATATGTACTTCCATGGGGTC
CAATATCATTTTGAGGGGCCACTGGAATTACAAATCTCCTTTCACCCCTTCCTTAT-
>GSM23200
ATCATATTAATGAAATTTCGGATCTTTATTGAGG--TTGTTGAATTTCACAACTTATTACAGGTCGATTTCTANCTATAC
ACTACACAGCAGATATTACTTCTTCATTCTCATCATCAGCACATATTTGCCGACATGAAGATTATGGCTGAAGAATACGA
AAAATTCTCCCCAATGGAGCATCNATTTGTATTTATATACACATTGTACGAGGCGTCTATTATGGATCTTATATATTTAA
AGAAACATGAAATATTGGAGATGTTGTATTATTTCTATTTATAGCAACTGCATTCGCAGGATATGTACTTCCATGGGGTC
CAATATCATTTTGAGGGGCCACTGGAATTACCAATCTCCTTTCACCCCTTCCTTAT-
>GSM24010
ATCTTATTTGTGAAACTTCGGGTCTTTGCTAGGAATTTGTCTAATTTCACAAATTATTACAGGTTTATTTTTAGCTATAC
ATTATACAGCAGACACCATTTCAGCATTTTCGTCAGTAGCACATATCTGCCGCGATGTAGATTATGGTTGAATAATACGA
AATATTCATGCAAATGGAGCATCNATTTGTATTTATATGCACATTGGACGAGGCATTTATCACGGGTCTTATATATATAA
AGAAACATGAAATATTGGAGTCATTTTATTATTTCTAGTTATAGCAACTGCATTCGTAGGATATGTGCTCCCGTGAGGTC
AAATATCATTCTGAGGGGCCACCGTAATTACAAATCTCCTTTCAGCTATTCCTTAT-
>GSM24011
ATCTTATTTGTGAAATTTTGGATCTTTGCTAGGAATTTGTCTAATTTCACAAATCATTACAGGTTTATTTTTAGCTATAC
ATTATACAGCAGACACCATTTCAGCATTTTCGTCAGTAGCACATATCTGCCGCGATGTAGATTATGGCTGAATAATACGA
AATATTCATGCAAATGGAGCATCNATTTGTATTTATATGCACATTGGACGAGGCATTTATCACGGGTCTTATATATATAA
AGAAACATGAAATATTGGAGTCATTTTATTATTTCTAGTTATAGCAACTGCATTTGTAGGATATGTGCTCCCATGAGGTC
AAATATCATTCTGAGGGGCCACCGTAATTACAAATCTCCTTTCAGCTATTCCTTAT-
>GSM24116
ATCATATTAATGAAATTTCGGATCTTCATTGAGG--TTGTTGAATTTCTCAACTTATTACTGGTCTATTTCTATCTATAC
TCTATACCGCAGATATTACTTCTTCATTCTCCTCATCAGCACATATTTGCCGANATGATGATTATGGCTGAAGAATACTA
CATATTCTCCCCACTGGAGCATCNATTTGTATTTATATACTCATTGTACGAGGCGTCTATNATGGATCTTATATATTTAA
AGAAACATGAAATATTGGAGTTGTTGTATTATTTCTATTTATAGCAACTGCATTCGCAGGATATGTACTTCCATGGGGTC
CAATATCATTTTGAGGGGCCACTGGAATTACCAATCTCCTTTCTCCCCTTCCTTAT-
>GSM24117
ATCATATTTATGAAATTTTGGGTCTTTACTAGGAATCTGCCTAATTTCACAAATTATTACAGGATTATTTTTAGCTATAC
ATTATACAGCAGACACTATCTCAGCATTTTCGTCAGTAGCACATATTTGTCGTGATGTAGATTACGGCTGAATAATACGA
AATATTCACGCAAACGGAGCATCNATTTGTATTTATATACATATTGGACGAGGAATATATCACGGATCATATATATATAA
AGAAACATGAAATATTGGGGTAATTCTACTATTCCTTGTAATAGCAACTGCATTCGTAGGGTATGTCCTCCCATGAGGCC
AAATATCATTCTGAGGAGCCACTGTAATTACCAATCTTCTTTCAGCAATTCCTTAT-
>GSM24119
ATCATATTAATGAAATTTCGGATCTTCATTGAGG--TTGTTGAATTTCACAACTTATTACTGGTCTATTTCTAGCTATAC
ACTACACAGCAGATATTACTTCTTCATTCTCCTCATCAGCACATATTTGCCGACAAGAAGATTATGGCTGAATAATACGA
AATATTCTCCCCAATGGAGCATCNTTTNNTNTTTATATNCACATTGTACGAGGCGTCTATTATGGATCTTATATATTTAA
TGAAACATGAAATATTGGAGTTGTTGTATTATTTCTATTTATAGCAACTGCATTCACAGGATATGTACTTCCATGGGGTC
CAATATCATTTTGAGGGGCCACTGGAATTACCAATCTCCTTTCACCCCTTCCTTAT-
>GSM24120
ATCTTATTTGTGAAATTTTGGATCTTTGCTAGGAATTTGTCTAATTTCACAAATCATTACAGGTTTATTTTTAGCTATAC
ATTATACAGCAGACACCATTTCAGCATTTTCGTCAGTAGCACATATCTGCCGCGATGTAGATTATGGCTGAATAATACGA
AATATTCATGCAAATGGAGCATCNATTTGTATTTATATGCACATTGGACGAGGCATTTATCACGGGTCTTATATATATAA
AGAAACATGAAATATTGGAGTCATTTTATTATTTCTAGTTATAGCAACTGCATTTGTAGGATATGTGCTCCCATGAGGTC
AAATATCATTCTGAGGGGCCACCGTAATTACAAATCTCCTTTCAGCTATTCCTTAT-
>GSM24123
ATCATATTTATGAAATTTCGGATC-TTATTAGGAGTTTGTTTAATTTCACAAACTATTACAGGTTTATTTATACATATAC
CATCCACAGCAGATATTACTTTAGCATTATCATCAGTAGCACATATTGACGGAGATGTAGATTATGTAAGAATAATTNGA
AATATTCACACAAANGGAGCATCNATTTGTATTTATATACACATTGGACGAGGCATCTATTATGGATCATATATATTTAA
AGAAACATGAAATATNGGAGTTGTTTTATTATTTCTAGTTATAGCAACTGCATTCGTAGGATATGTACTTCCAGGGGGTC
AAATATCATTTTGAGGGGCCCCNGTAATTACAAATCTCCTTTCAGCAATTCCTTAT-
>GSM24124
ATCTTATTTGTGAAATTTTGGATCTTTGCTAGGAATTTGTCTAATTTCACAAATCATTACAGGTTTATTTTTAGCTATAC
ATTATACAGCAGACACCATTTCAGCATTTTCGTCAGTAGCACATATCTGCCACGATGTAGATTATGGCTGAATAATACGA
AATATTCATGCAAATGGAGCAT-NATTTGTATTTATATGCACATTGGAGAAGGCATTTATCACGGGTCTTATATATTTAA
AGAAACATGAAATATTGGAGTCATTTTATTATTTCTAGTTATAGCAACTGCATTTGTAGGATATGTGCTTCCATGAGGTC
AAATATCATTCTGAGGGGCCACCGGAATTACAAATCTCCTTTCAGCTATTCCTTAT-
>GSM23381
ATCATATTTATGAAATTTTGGATCCTTACTAGGAATTTGTTTAATTTCACAAGTAATTACAGGATTATTTTTAGCTATAC
ATTATACAGCAGACACTATCTCAGCATTCTCATCAGTAGCACATATTTGCCGAGATGTAGATTATGGTTGAATAATACGA
AATATTCACGCAAACGGAGCATCNATTTGTATTTATATACATATTGGACGAGGTATTTATCACGGATCTTATATATATAA
AGAAACATGAAATATTGGAGTCATCTTATTATTTCTCGTTATAGCAACTGCATTCGTTGGATATGTGCTCCCATGAGGTC
AAATATCATTCTGAGGAGCCACTGTAATTACAAACCTTCTTTCAGCAATTCCATAT-
>GSM23382
ATCATATTTATGAAATTTTGGATCCTTACTAGGAATTTGTTTAATTTCACAAGTAATTACAGGATTATTTTTAGCTATAC
ATTATACAGCAGACACTATCTCAGCATTCTCATCAGTAGCACATATTTGCCGAGATGTAGATTATGGTTGAATAATACGA
AATATTCACGCAAACGGAGCATCNATTTGTATTTATATACATATTGGACGAGGTATTTATCACGGATCTTATATATATAA
AGAAACATGAAATATTGGAGTCATCTTATTATTTCTCGTTATAGCAACTGCATTCGTTGGATATGTGCTCCCATGAGGTC
AAATATCATTCTGAGGAGCCACTGTAATTACAAACCTTCTTTCAGCAATTCCATAT-
>GSM23698
ATCATATTTATGAAATTTTGGATCCTTACTAGGAATTTGTTTAATTTCACAAGTAATTACAGGATTATTTTTAGCTATAC
ATTATACAGCAGACACTATCTCAGCATTCTCATCAGTAGCACATATTTGCCGAGATGTAGATTATGGTTGAATAATACGA
AATATTCACGCAAACGGAGCATCNATTTGTATTTATATACATATTGGACGAGGTATTTATCACGGATCTTATATATATAA
AGAAACATGAAATATTGGAGTCATCTTATTATTTCTCGTTATAGCAACTGCATTCGTTGGATATGTGCTCCCATGAGGTC
AAATATCATTCTGAGGAGCCACTGTAATTACAAACCTTCTTTCAGCAATTCCATAT-
>GSM23179
ATCTTATTTGTGAAACTTCGGGTCTTTACTAGGAATTTGTCTAATTTCACAAATTATTACAGGTTTATTTTTAGCTATAC
ATTATACAGCAGACACCATTTCAGCATTTTCGTCAGTAGCACATATCTGCCGCGATGTAGATTATGGTTGAATAATACGA
AATATTCATGCAAATGGAGCATCNATTTGTATTTATATACACATTGGACGAGGCATTTATCACGGGTCTTATATATATAA
AGAAACATGAAATATTGGAGTTATTTTATTATTTCTAGTTATAGCACCTGCATTCGTAGGATATGTCCTCCCGGGAGGCC
AAATATCATTCTGAGGAGCCACCGTAATTACAAATCTCCTTTCAGCTATCCCTTAT-
>GSM23463
ATCTTATTTATGAAACTTCGGGTCTTTGCTAGGAGTTTGTCTAATTTCACAAATTATTACAGGTTTATTTTTAGCTATAC
ATTATACAGCAGACACTATTTCAGCATTTTCGTCAGTAGCACATATCTGCCGCGACGTTGATTATGGTTGAATAATACGA
AATATTCATGCAAATGGAGCATCNATTTGTATTTATATACACATTGGACGAGGCATCTATCATGGATCTTATATATATAA
AGAAACATGAAATATTGGAGTTATCTTATTATTTCTAGTTATAGCAACTGCATTTGTAGGATATGTTCTCCCATGAGGTC
AAATATCATTCTGAGGGGCCACCGTAATTACAAATCTCCTTTCAGCTATTCCTTAT-
>GSM23551
ATCTTATTTATGAAACTTCGGGTCTTTGCTAGGAGTTTGTCTAATTTCACAAATTATTACAGGTTTATTTTTAGCTATAC
ATTATACAGCAGACACTATTTCAGCATTTTCGTCAGTAGCACATATCTGCCGCGACGTTGATTATGGTTGAATAATACGA
AATATTCATGCAAATGGAGCATCNATTTGTATTTATATACACATTGGACGAGGCATCTATCATGGATCTTATATATATAA
AGAAACATGAAATATTGGAGTTATCTTATTATTTCTAGTTATAGCAACTGCATTTGTAGGATATGTTCTCCCATGAGGTC
AAATATCATTCTGAGGGGCCACCGTAATTACAAATCTCCTTTCAGCTATTCCTTAT-
>GSM23550
ATCTTATTTATGAAACTTCGGGTCTTTGCTAGGAGTTTGTCTAATTTCACAAATTATTACAGGTTTATTTTTAGCTATAC
ATTATACAGCAGACACTATTTCAGCATTTTCGTCAGTAGCACATATCTGCCGCGACGTTGATTATGGTTGAATAATACGA
AATATTCATGCAAATGGAGCATCNATTTGTATTTATATACACATTGGACGAGGCATCTATCATGGATCTTATATATATAA
AGAAACATGAAATATTGGAGTTATCTTATTATTTCTAGTTATAGCAACTGCATTTGTAGGATATGTTCTCCCATGAGGTC
AAATATCATTCTGAGGGGCCACCGTAATTACAAATCTCCTTTCAGCTATTCCTTAT-
>GSM23542
ATCTTATTTATGAAACTTCGGGTCTTTGCTAGGAGTTTGTCTAATTTCACAAATTATTACAGGTTTATTTTTAGCTATAC
ATTATACAGCAGACACTATTTCAGCATTTTCGTCAGTAGCACATATCTGCCGCGACGTTGATTATGGTTGAATAATACGA
AATATTCATGCAAATGGAGCATCNATTTGTATTTATATACACATTGGACGAGGCATCTATCATGGATCTTATATATATAA
AGAAACATGAAATATTGGAGTTATCTTATTATTTCTAGTTATAGCAACTGCATTTGTAGGATATGTTCTCCCATGAGGTC
AAATATCATTCTGAGGGGCCACCGTAATTACAAATCTCCTTTCAGCTATTCCTTAT-
>GSM23516
ATCTTATTTATGAAACTTCGGGTCTTTGCTAGGAGTTTGTCTAATTTCACAAATTATTACAGGTTTATTTTTAGCTATAC
ATTATACAGCAGACACTATTTCAGCATTTTCGTCAGTAGCACATATCTGCCGCGACGTTGATTATGGTTGAATAATACGA
AATATTCATGCAAATGGAGCATCNATTTGTATTTATATACACATTGGACGAGGCATCTATCATGGATCTTATATATATAA
AGAAACATGAAATATTGGAGTTATCTTATTATTTCTAGTTATAGCAACTGCATTTGTAGGATATGTTCTCCCATGAGGTC
AAATATCATTCTGAGGGGCCACCGTAATTACAAATCTCCTTTCAGCTATTCCTTAT-
>GSM23517
ATCTTATTTATGAAACTTCGGGTCTTTGCTAGGAGTTTGTCTAATTTCACAAATTATTACAGGTTTATTTTTAGCTATAC
ATTATACAGCAGACACTATTTCAGCATTTTCGTCAGTAGCACATATCTGCCGCGACGTTGATTATGGTTGAATAATACGA
AATATTCATGCAAATGGAGCATCNATTTGTATTTATATACACATTGGACGAGGCATCTATCATGGATCTTATATATATAA
AGAAACATGAAATATTGGAGTTATCTTATTATTTCTAGTTATAGCAACTGCATTTGTAGGATATGTTCTCCCATGAGGTC
AAATATCATTCTGAGGGGCCACCGTAATTACAAATCTCCTTTCAGCTATTCCTTAT-
>GSM23519
ATCTTATTTATGAAACTTCGGGTCTTTGCTAGGAGTTTGTCTAATTTCACAAATTATTACAGGTTTATTTTTAGCTATAC
ATTATACAGCAGACACTATTTCAGCATTTTCGTCAGTAGCACATATCTGCCGCGACGTTGATTATGGTTGAATAATACGA
AATATTCATGCAAATGGAGCATCNATTTGTATTTATATACACATTGGACGAGGCATCTATCATGGATCTTATATATATAA
AGAAACATGAAATATTGGAGTTATCTTATTATTTCTAGTTATAGCAACTGCATTTGTAGGATATGTTCTCCCATGAGGTC
AAATATCATTCTGAGGGGCCACCGTAATTACAAATCTCCTTTCAGCTATTCCTTAT-
>GSM23521
ATCTTATTTATGAAACTTCGGGTCTTTGCTAGGAGTTTGTCTAATTTCACAAATTATTACAGGTTTATTTTTAGCTATAC
ATTATACAGCAGACACTATTTCAGCATTTTCGTCAGTAGCACATATCTGCCGCGACGTTGATTATGGTTGAATAATACGA
AATATTCATGCAAATGGAGCATCNATTTGTATTTATATACACATTGGACGAGGCATCTATCATGGATCTTATATATATAA
AGAAACATGAAATATTGGAGTTATCTTATTATTTCTAGTTATAGCAACTGCATTTGTAGGATATGTTCTCCCATGAGGTC
AAATATCATTCTGAGGGGCCACCGTAATTACAAATCTCCTTTCAGCTATTCCTTAT-
>GSM23527
ATCTTATTTATGAAACTTCGGGTCTTTGCTAGGAGTTTGTCTAATTTCACAAATTATTACAGGTTTATTTTTAGCTATAC
ATTATACAGCAGACACTATTTCAGCATTTTCGTCAGTAGCACATATCTGCCGCGACGTTGATTATGGTTGAATAATACGA
AATATTCATGCAAATGGAGCATCNATTTGTATTTATATACACATTGGACGAGGCATCTATCATGGATCTTATATATATAA
AGAAACATGAAATATTGGAGTTATCTTATTATTTCTAGTTATAGCAACTGCATTTGTAGGATATGTTCTCCCATGAGGTC
AAATATCATTCTGAGGGGCCACCGTAATTACAAATCTCCTTTCAGCTATTCCTTAT-
>GSM23528
ATCTTATTTATGAAACTTCGGGTCTTTGCTAGGAGTTTGTCTAATTTCACAAATTATTACAGGTTTATTTTTAGCTATAC
ATTATACAGCAGACACTATTTCAGCATTTTCGTCAGTAGCACATATCTGCCGCGACGTTGATTATGGTTGAATAATACGA
AATATTCATGCAAATGGAGCATCNATTTGTATTTATATACACATTGGACGAGGCATCTATCATGGATCTTATATATATAA
AGAAACATGAAATATTGGAGTTATCTTATTATTTCTAGTTATAGCAACTGCATTTGTAGGATATGTTCTCCCATGAGGTC
AAATATCATTCTGAGGGGCCACCGTAATTACAAATCTCCTTTCAGCTATTCCTTAT-
>GSM23530
ATCTTATTTATGAAACTTCGGGTCTTTGCTAGGAGTTTGTCTAATTTCACAAATTATTACAGGTTTATTTTTAGCTATAC
ATTATACAGCAGACACTATTTCAGCATTTTCGTCAGTAGCACATATCTGCCGCGACGTTGATTATGGTTGAATAATACGA
AATATTCATGCAAATGGAGCATCNATTTGTATTTATATACACATTGGACGAGGCATCTATCATGGATCTTATATATATAA
AGAAACATGAAATATTGGAGTTATCTTATTATTTCTAGTTATAGCAACTGCATTTGTAGGATATGTTCTCCCATGAGGTC
AAATATCATTCTGAGGGGCCACCGTAATTACAAATCTCCTTTCAGCTATTCCTTAT-
>GSM23534
ATCTTATTTATGAAACTTCGGGTCTTTGCTAGGAGTTTGTCTAATTTCACAAATTATTACAGGTTTATTTTTAGCTATAC
ATTATACAGCAGACACTATTTCAGCATTTTCGTCAGTAGCACATATCTGCCGCGACGTTGATTATGGTTGAATAATACGA
AATATTCATGCAAATGGAGCATCNATTTGTATTTATATACACATTGGACGAGGCATCTATCATGGATCTTATATATATAA
AGAAACATGAAATATTGGAGTTATCTTATTATTTCTAGTTATAGCAACTGCATTTGTAGGATATGTTCTCCCATGAGGTC
AAATATCATTCTGAGGGGCCACCGTAATTACAAATCTCCTTTCAGCTATTCCTTAT-
>GSM23538
ATCTTATTTATGAAACTTCGGGTCTTTGCTAGGAGTTTGTCTAATTTCACAAATTATTACAGGTTTATTTTTAGCTATAC
ATTATACAGCAGACACTATTTCAGCATTTTCGTCAGTAGCACATATCTGCCGCGACGTTGATTATGGTTGAATAATACGA
AATATTCATGCAAATGGAGCATCNATTTGTATTTATATACACATTGGACGAGGCATCTATCATGGATCTTATATATATAA
AGAAACATGAAATATTGGAGTTATCTTATTATTTCTAGTTATAGCAACTGCATTTGTAGGATATGTTCTCCCATGAGGTC
AAATATCATTCTGAGGGGCCACCGTAATTACAAATCTCCTTTCAGCTATTCCTTAT-
>GSM23545
ATCTTATTTATGAAACTTCGGGTCTTTGCTAGGAGTTTGTCTAATTTCACAAATTATTACAGGTTTATTTTTAGCTATAC
ATTATACAGCAGACACTATTTCAGCATTTTCGTCAGTAGCACATATCTGCCGCGACGTTGATTATGGTTGAATAATACGA
AATATTCATGCAAATGGAGCATCNATTTGTATTTATATACACATTGGACGAGGCATCTATCATGGATCTTATATATATAA
AGAAACATGAAATATTGGAGTTATCTTATTATTTCTAGTTATAGCAACTGCATTTGTAGGATATGTTCTCCCATGAGGTC
AAATATCATTCTGAGGGGCCACCGTAATTACAAATCTCCTTTCAGCTATTCCTTAT-
>GSM23547
ATCTTATTTATGAAACTTCGGGTCTTTGCTAGGAGTTTGTCTAATTTCACAAATTATTACAGGTTTATTTTTAGCTATAC
ATTATACAGCAGACACTATTTCAGCATTTTCGTCAGTAGCACATATCTGCCGCGACGTTGATTATGGTTGAATAATACGA
AATATTCATGCAAATGGAGCATCNATTTGTATTTATATACACATTGGACGAGGCATCTATCATGGATCTTATATATATAA
AGAAACATGAAATATTGGAGTTATCTTATTATTTCTAGTTATAGCAACTGCATTTGTAGGATATGTTCTCCCATGAGGTC
AAATATCATTCTGAGGGGCCACCGTAATTACAAATCTCCTTTCAGCTATTCCTTAT-
>GSM23552
ATCTTATTTATGAAACTTCGGGTCTTTGCTAGGAGTTTGTCTAATTTCACAAATTATTACAGGTTTATTTTTAGCTATAC
ATTATACAGCAGACACTATTTCAGCATTTTCGTCAGTAGCACATATCTGCCGCGACGTTGATTATGGTTGAATAATACGA
AATATTCATGCAAATGGAGCATCNATTTGTATTTATATACACATTGGACGAGGCATCTATCATGGATCTTATATATATAA
AGAAACATGAAATATTGGAGTTATCTTATTATTTCTAGTTATAGCAACTGCATTTGTAGGATATGTTCTCCCATGAGGTC
AAATATCATTCTGAGGGGCCACCGTAATTACAAATCTCCTTTCAGCTATTCCTTAT-
>GSM23520
ATCTTATTTATGAAACTTCGGGTCTTTGCTAGGAGTTTGTCTAATTTCACAAATTATTACAGGTTTATTTTTAGCTATAC
ATTATACAGCAGACACTATTTCAGCATTTTCGTCAGTAGCACATATCTGCCGCGACGTTGATTATGGTTGAATAATACGA
AATATTCATGCAAATGGAGCATCNATTTGTATTTATATACACATTGGACGAGGCATCTATCAGGGATCTTATATATATAA
AGAAACATGAAATATTGGAGTTATCTTATTATTTCTAGTTATAGCAACTGCATTTGTAGGATATGTTCTCCCATGAGGTC
AAATATCATTCTGAGGGGCCACCGTAATTACAAATCTCCTTTCAGCTATTCCTTAT-
>GSM23169
ATCTTATTTATGAAACTTCGGATCTTTACTAGGAATTTGTCTAATTTCACAAATCATTACAGGTTTATTTTTAGCTATAC
ATTATACAGCAGACACCATTTCAGCATTTTCGTCAGTAGCACATATCTGCCGCGACGTAGATTATGGTTGAATAATACGA
AATATTCATGCAAATGGAGCATCNATTTGTATTTATATGCACATTGGACGAGGCATTTATCACGGGTCTTATATATATAA
AGAAACATGAAATATTGGAGTCATTTTATTATTTCTAGTTATAGCAACTGCATTCGTAGGATATGTTCTCCCGTGAGGTC
AAATATCATTCTGAGGAGCCACCGTAATTACAAATCTCCTTTCAGCTATTCCTTAT-
>GSM23189
ATCTTATTTATGAAACTTCGGGTCTTTACTAGGAATTTGTCTAATTTCACAAATCATTACAGGTTTATTTTTAGCTATAC
ATTATACAGCAGACACCATTTCAGCATTTTCGTCAGTAGCACATATCTGCCGCGACGTAGATTATGGCTGAATAATACGA
AATATTCATGCAAATGGAGCATCNATTTGTATTTATATGCACATTGGACGAGGCATTTATCACGGGTCTTATATATATAA
AGAAACATGAAATATTGGAGTCATTTTATTATTTCTAGTTATAGCAACTGCATTCGTAGGATATGTGCTCCCGTGAGGTC
AAATATCATTCTGAGGGGCCACCGTAATTACAAATCTCCTTTCAGCTATTCCTTAT-
>GSM23180
ATCTTATTTGTGAAACTTCGGGTCTTTACTAGGAATTTGTCTAATTTCACAAATTATTACAGGTTTATTTTTAGCTATAC
ATTATACAGCAGACACCATTTCAGCATTTTCGTCAGTAGCACATATCTGCCGCGACGTAGATTATGGCTGAATAATACGA
AATATTCATGCAAATGGAGCATCNATTTGTATTTATATACACATTGGACGAGGCATTTATCACGGGTCTTATATATATAA
AGAAACATGAAATATTGGAGTTATTTTATTATTTCTAGTTATAGCAACTGCATTCGTAGGATATGTTCTCCCGTGAGGTC
AAATATCATTCTGAGGAGCCACCGTAATTACAAATCTCCTTTCAGCTATTCCTTAT-
>GSM23190
ATCTTATTTGTGAAACTTCGGGTCTTTACTAGGAATTTGTCTAATTTCACAAATTATTACAGGTTTATTTTTAGCTATAC
ATTATACAGCAGACACCATTTCAGCATTTTCGTCAGTAGCACATATCTGCCGCGACGTAGATTATGGGTGAATAATACGA
AATATTCATGCAAATGGAGCATCNATTTGTATTTATATACACATTGGACGAGGCATTTATCACGGGTCTTATATATATAA
AGAAACATGAAATATTGGAGTTATTTTATTATTTCTAGTTATAGCAACTGCATTCGTAGGATATGTTCTCCCGTGAGGTC
AAATATCATTCTAAGGAGCCACCGTAATTACAAATCTCCTTTCAGCTATTCCTTAT-
>GSM23186
ATCTTATTTATGAAACTTCGGGTCTTTACTAGGAATTTGTCTAATTTCACAAATTATTACAGGTTTATTTTTAGCTATAC
ATTATACAGCAGACACCATTTCAGCATTTTCGTCAGTAGCACATATCTGCCGCGACGTAGATTATGGTTGAATAATACGA
AATATTCATGCAAATGGAGCATCNATTTGTATTTATATACACATTGGACGAGGCATTTATCACGGGTCTTATATATATAA
AGAAACATGAAATATTGGAGTTATTTTATTATTTCTAGTTATAGCAACTGCATTCGTAGGATATGTTCTCCCGGGAGGTC
AAATATCATTCTGAGGAGCCACCGTAATTACAAATCTCCTTTCAGCTATTCCTTAT-
>GSM23206
ATCTTATTTATGAAACTTCGGGTCTTTACTAGGAATTTGTCTAATTTCACAAATTATTACAGGTTTATTTTTAGCTATAC
ATTATACAGCAGACACCATTTCAGCATTTTCGTCAGTAGCACATATCTGCCGCGACGTAGATTATGGTTGAATAATACGA
AATATTCATGCAAATGGAGCATCNATTTGTATTTATATACACATTGGACGAGGCATTTATCACGGGTCTTATATATATAA
AGAAACATGAAATATTGGAGTTATTTTATTATTTCTAGTTATAGCAACTGCATTCGTAGGATATGTTCTCCCGTGAGGTC
AAATATCATTCTGAGGAGCCACCGTAATTACAAATCTCCTTTCAGCTATTCCTTAT-
>GSM23210
ATCTTATTTATGAAACTTCGGGTCTTTGCTAGGAATTTGTCTAATTTCACAAATTATTACAGGTTTATTTTTAGCTATAC
ATTATACAGCAGACACCATTTCAGCATTTTCGTCAGTAGCACATATCTGCCGCGACGTAGATTATGGTTGAATAATACGA
AATATTCATGCAAATGGAGCATCNATTTGTATTTATATACACATTGGACGAGGCATTTATCACGGGTCTTATATATATAA
AGAAACATGAAATATTGGAGTTATTTTATTATTTCTAGTTATAGCACCTGCATTCGTAGGATATGTTCTCCCGTGAGGTC
AAATATCATTCTGAGGGGCCACCGTAATTACAAATCTCCTTTCAGCTATTCCTTAT-
>GSM23212
ATCTTATTTATGAAACTTCGGGTCTTTGCTAGGAATTTGTCTAATTTCACAAATTATTACAGGTTTATTTTTAGCTATAC
ATTATACAGCAGACACCATTTCAGCATTTTCGTCAGTAGCACATATCTGCCGCGACGTAGATTATGGTTGAATAATACGA
AATATTCATGCAAATGGAGCATCNATTTGTATTTATATACACATTGGACGAGGCATTTATCACGGGTCTTATATATATAA
AGAAACATGAAATATTGGAGTTATTTTATTATTTCTAGTTATAGCAACTGCATTCGTAGGATATGTTCTCCCGTGAGGTC
AAATATCATTCTGAGGGGCCACCGTAATTACAAATCTCCTTTCAGCTATTCCTTAT-
>GSM23181
ATCTTATTTATGAAACTTCGGGTCTTTACTAGGAATTTGTCTAATTTCACAAATTATTACAGGTTTATTTTTAGCTATAC
ATTATACAGCAGACACCATTTCAGCATTTTCGTCAGTAGCACATATCTGCCGCGACGTAGATTATGGTTGAATAATACGA
AATATTCATGCAAATGGAGCATCNATTTGTATTTATATACACATTGGACGAGGCATTTATCACGGGTCTTATATATATAA
AGAAACATGAAATATTGGAGTTATTTTATTATTTCTAGTTATAGCAACTGCATTCGTAGGATATGTTCTCCCGTGAGGTC
AAATATCATTCTGAGGAGCCACCGTAATTACAAATCTCCTTTCAGCTATTCCTTAT-
>GSM23188
ATCTTATTTATGAAACTTCGGGTCTTTACTAGGAATTTGTCTAATTTCACAAATTATTACAGGTTTATTTTTAGCTATAC
ATTATACAGCAGACACCATTTCAGCATTTTCGTCAGTAGCACATATCTGCCGCGACGTAGATTATGGTTGAATAATACGA
AATATTCATGCAAATGGAGCATCNATTTGTATTTATATACACATTGGACGAGGCATTTATCATGGGTCTTATATATATAA
AGAAACATGAAATATTGGAGTTATCTTATTATTTCTAGTTATAGCAACTGCATTCGTAGGATATGTTCTCCCGTGAGGTC
AAATATCATTCTGAGGAGCCACCGTAATTACAAATCTTCTTTCAGCTATTCCTTAT-
>GSM23205
ATCTTATTTATGAAACTTCGGGTCTTTACTAGGAATTTGTCTAATTTCACAAATTATTACAGGTTTATTTTTAGCTATAC
ATTATACAGCAGACACCATTTCAGCATTTTCGTCAGTAGCACATATCTGCCGCGACGTAGATTATGGTTGAATAATACGA
AATATTCATGCAAATGGAGCATCNATTTGTATTTATATACACATTGGACGAGGCATTTATCATGGGTCTTATATATATAA
AGAAACATGAAATATTGGAGTTATCTTATTATTTCTAGTTATAGCAACTGCATTCGTAGGATATGTTCTCCCGTGAGGTC
AAATATCATTCTGAGGAGCCACCGTAATTACAAATCTTCTTTCAGCTATTCCTTAT-
>GSM23207
ATCTTATTTATGAAACTTCGGGTCTTTACTAGGAATTTGTCTAATTTCACAAATTATTACAGGTTTATTTTTAGCTATAC
ATTATACAGCAGACACCATTTCAGCATTTTCGTCAGTAGCACATATCTGCCGCGACGTAGATTATGGTTGAATAATACGA
AATATTCATGCAAATGGAGCATCNATTTGTATTTATATACACATTGGACGAGGCATTTATCATGGGTCTTATATATATAA
AGAAACATGAAATATTGGAGTTATCTTATTATTTCTAGTTATAGCAACTGCATTCGTAGGATATGTTCTCCCGTGAGGTC
AAATATCATTCTGAGGAGCCACCGTAATTACAAATCTTCTTTCAGCTATTCCTTAT-
>GSM23184
ATCTTATTTATGAAACTTCGGGTCTTTACTAGGAATTTGTCTAATTTCACAAATTATTACAGGTTTATTTTTAGCTATAC
ATTATACAGCAGACACCATTTCAGCATTTTCGTCAGTAGCACATATCTGCCGCGACGTAGATTATGGTTGAATAATACGA
AATATTCATGCAAATGGAGCATCNATTTGTATTTATATACACATTGGACGAGGCATTTATCATGGGTCTTATATATATAA
AGAAACATGAAATATTGGAGTTATCTTATTATTTCTAGTTATAGCAACTGCATTCGTAGGATATGTTCTCCCGGGAGGTC
AAATATCATTCTGAGGAGCCACCGTAATTACAAATCTTCTTTCAGCTATTCCTTAT-
>GSM23199
ATCTTATTTATGAAACTTCGGGTCTTTACTAGGAATTTGTCTAATTTCACAAATTATTACAGGTTTATTTTTAGCTATAC
ATTATACAGCAGACACCATTTCAGCATTTTCGTCAGTAGCACATATCTGCCGCGACGTAGATTATGGTTGAATAATACGA
AATATTCATGCAAATGGAGCATCNATTTGTATTTATATACACATTGGACGAGGCATTTATCATGGGTCTTATATATATAA
AGAAACATGAAATATTGGAGTTATCTTATTATTTCTAGTTATAGCAACTGCATTCGTAGGATATGTTCTCCCGTGAGGTC
AAATATCATTCTGAGGAGCCACCGTAATTACAAATCTCCTTTCAGCTATTCCTTAT-
>GSM23187
ATCTTATTTATGAAACTTCGGGTCTTTACTAGGAATTTGTCTAATTTCACAAATCATTACAGGTTTATTTTTAGCTATAC
ATTATACAGCAGACACCATTTCAGCATTTTCGTCAGTAGCACATATCTGCCGCGACGTAGATTATGGCTGAATAATACGA
AATATTCATGCAAATGGAGCATCNATTTGTATTTATATACACATTGGACGAGGCATCTATCATGGGTCTTATATATATAA
AGAAACATGAAATATTGGAGTTATCTTATTATTTCTAGTTATAGCAACTGCATTCGTAGGATATGTTCTTCCATGAGGTC
AAATATCATTCTGAGGAGCCACCGTAATTACAAATCTTCTTTCAGCTATTCCTTAT-
>GSM23198
ATCTTATTTATGAAACTTCGGGTCTTTACTAGGAATTTGTCTAATTTCACAAATCATTACAGGTTTATTTTTAGCTATAC
ATTATACAGCAGACACCATTTCAGCATTTTCGTCAGTAGCACATATCTGCCGCGACGTAGATTATGGCTGAATAATACGA
AATATTCATGCAAATGGAGCATCNATTTGTATTTATATACACATTGGACGAGGCATCTATCAGGGGTCTTATATATATAA
AGAAACATGAAATATTGGAGTTATCTTATTATTTCTAGTTATAGCAACTGCATTCGTAGGATATGTTCTTCCATGAGGTC
AAATATCATTCTGAGGAGCCACCGTAATTACAAATCTTCTTTCAGCTATTCCTTAT-
>GSM23185
ATCTTATTTATGAAACTTCGGGTCTTTACTAGGAATTTGTCTAATTTCACAAATCATTACAGGTTTATTTTTAGCTATAC
ATTATACAGCAGACACCATTTCAGCATTTTCGTCAGTAGCACATATCTGCCGCGACGTAGATTATGGCTGAATAATACGA
AATATTCATGCAAATGGAGCATCNATTTGTATTTATATACACATTGGACGAGGCATCTATCAGGGGTCTTATATATATAA
AGAAACATGAAATATTGGAGTTATCTTATTATTTCTAGTTATAGCAACTGCATTCGTAGGATATGTTCTTCCATGAGGTC
AAATATCATTCTGAGGAGCCACCGTAATTACAAATCTTCTTTCAGCTATTCCTTAT-
>GSM23182
ATCTTATTTGTGAAATTTCGGATCTTTGCTAGGAATTTGTCTAATTTCACAAATCATCACAGGTTTATTTTTAGCTATAC
ATTATACAGCAGACACCATTTCAGCATTTTCGTCAGTAGCACATATCTGCCGCGATGTAGATTATGGGTGAATAATACGA
AATATTCATGCAAATGGAGCATCNATTTGTATTTATATGCACATTGGACGAGGCATTTATCACGGGTCTTATATATATAA
AGAAACATGAAATATTGGAGTCATTTTATTATTTCTAGTTATAGCACCTGCATTGGTAGGATATGTGCTCCCTTGAGGCC
AAATATCATTCTAAGGGGCCACCGAAATTACAAATCTCCTTTCACCTATCCCTTAT-
>GSM23211
ATCTTATTTATGAAATTTCGGATCTTTGCTAGGAATTTGTCTAATTTCACAAATCATTACAGGTTTATTTTTAGCTATAC
ATTATACAGCAGACACCATTTCAGCATTTTCGTCAGTAGCACATATCTGCCGCGATGTAGATTATGGCTGAATAATACGA
AATATTCATGCAAATGGAGCATCNATTTGTATTTATATGCACATTGGACGAGGCATTTATCACGGGTCTTATATATATAA
AGAAACATGAAATATTGGAGTCATTTTATTATTTCTAGTTATAGCAACTGCATTGGTAGGATATGTGCTCCCGTGAGGTC
AAATATCATTCTGAGGGGCCACCGTAATTACAAATCTCCTTTCAGCTATCCCTTAT-
>GSM23208
ATCTTATTTGTGAAATTTCGGATCTTTGCTAGGAATTTGTCTAATTTCACAAATCATTACAGGTTTATTTTTAGCTATAC
ATTATACAGCAGACACCATTTCAGCATTTTCGTCAGTAGCACATATCTGCCGCGATGTAGATTATGGTTGAATAATACGA
AATATTCATGCAAATGGAGCATCNATTTGTATTTATATGCACATTGGACGAGGCATTTATCACGGGTCTTATATATATAA
AGAAACATGAAATATTGGAGTCATTTTATTATTTCTAGTTATAGCAACTGCATTCGTAGGATATGTGCTCCCGTGAGGTC
AAATATCATTCTGAGGGGCCACCGTAATTACAAATCTCCTTTCAGCTATTCCTTAT-
>GSM23183
ATCTTATTTGTGAAATTTCGGATCTTTACTAGGAATTTGTCTAATTTCACAAATCATTACAGGTTTATTTTTAGCTATAC
ATTATACAGCAGACACCATTTCAGCATTTTCGTCAGTAGCACATATCTGCCGCGATGTAGATTATGGCTGAATAATACGA
AATATTCATGCAAATGGAGCATCNATTTGTATTTATATGCACATTGGACGAGGCATTTATCACGGGTCTTATATATATAA
AGAAACATGAAATATTGGAGTCATTTTATTATTTCTAGTTATAGCAACTGCATTCGTAGGATATGTGCTTCCATGAGGTC
AAATATCATTCTGAGGGGCCACCGTAATTACAAATCTCCTTTCAGCTATTCCTTAT-
>GSM23351
ATCTTATTTGTGAAATTTTGGGTCTTTGCTAGGAATTTGTCTAATTTCACAAATCATTACAGGATTATTTTTAGCTATAC
ATTATACAGCAGACACCATTTCAGCATTTTCGTCAGTAGCACATATCTGCCGCGATGTAGATTATGGGTGAATAATACGA
AATATTCATGCAAATGGAGCATCNATTTGTATTTATATGCACATTGGACGAGGCATTTATCACGGGTCTTATATATATAA
AGAAACATGAAATATTGGAGTCATTTTATTATTTCTAGTTATACCAACTGCTTTGGTAGGATATGTCCTCCCTGGAGGCC
AAATATCATTCTGAGGGGCCACCGAAATCACAAATCTCCTTTCACCTATTCCTTAT-
>GSM23334
ATCTTATTTGTGAAATTTTGGATCTTTGCTAGGAATTTGTCTAATTTCACAAATCATCACAGGTTTATTTTTAGCTATAC
ATTATACAGCAGACACCATTTCAGCATTTTCGTCAGTAGCACATATCTGCCGTGATGTAGATTATGGCTGAATAATACGA
AATATTCATGCAAATGGAGCATCNATTTGTATTTATATGCACATTGGACGAGGCATTTATCACGGGTCTTATATATATAA
AGAAACATGAAATATTGGAGTCATTTTATTATTTCTAGTTATAGCAACTGCATTTGTAGGATATGTGCTTCCATGAGGTC
AAATATCATTCTGAGGGGCCACCGTAATTACAAATCTCCTTTCAGCTATTCCTTAT-
>GSM23355
ATCTTATTTGTGAAATTTTGGGTCTTTGATAGGAATTTGTCTAATTTCACAAATCATCACAGGTTTATTTTTAGCTATAC
ATTATACAGCAGACACCATTTCAGCATTTTCGTCAGTAGCACATATTTGCCGCGATGTAGATTATGGCTGAATAATACGA
AATATTCATGCAAATGGAGCATCNATTTGTATTTATATGCACATTGGACGAGGCATTTATCACGGGTCTTATATATATAA
AGAAACATGAAATATTGGAGTCATTTTATTATTTCTAGTTATAGCAACTGCATTTGTAGGATATGTGCTTCCATGAGGTC
AAATATCATTCTGAGGGGCCACCGTAATTACAAATCTCCTTTCAGCTATTCCTTAT-
>GSM23374
ATCTTATTTANGAAATTTTGGATCTTTGCTAGGAATTTGTCTAATTTCACAAATCATCACAGGTTTATTTTTAGCTATAC
ATTATACAGCAGACACCATTTCAGCATTTTCGTCAGTAGCACATATCTGCCGTGATGTAGATTATGGCTGAATAATACGA
AATATTCATGCAAATGGAGCATCNATTTGTATTTATATGCACATTGGACGAGGCATTTATCACGGGTCTTATATATATAA
AGAAACATGAAATATTGGAGTCATTTTATTATTTCTAGTTTTACCACCGGCNTTTGTAGGATATGTGCTTCCATGAGGTC
AAATATCATTCTGAGGGGCCACCGNAATTACAAATCTCCTTTCAGCTATTCCTTAT-
>GSM23347
ATCTTATTTGTGAAATTTTGGATCTTTGCTAGGAATTTGTCTAATTTCACAAATCATTACAGGTTTATTTTTAGCTATAC
ATTATACAGCAGACACCATTTCAGCATTTTCGTCAGTAGCACATATCTGCCGAGATGTAGATTATGGCTGAATAATACGA
AATATTCATGCAAATGGAGCATCNATTTGTATTTATATGCACATTGGACGAGGCATTTATCACGGGTCTTATATATATAA
AGAAACATGAAATATTGGAGTCATTTTATTATTTCTAGTTATAGCAACTGCATTTGTAGGATATGTGCTCCCATGAGGTC
AAATATCATTCTGAGGGGCCACCGTAATTACAAATCTCCTTTCAGCTATTCCTTAT-
>GSM23360
-TTTTATNGATGAAATTTCTGGTCTTTGNTAGGAATTTGGCTAATTTCACAAATTATAACAGGTTTATTTTTAGCTATAC
ATTATACAGCAGACACCATTTCAGCATTTTCGTCAGTAGCACATATCTGCCGCGATGTAGATTATGGCTGAATAATACGA
AATATTCATGCAAATGGAGCATCNATTTGTATTTATATGCACATTGGACGAGGCATTTATCACGGGTCTTATATATATAA
AGAAACATGAAATATTGGAGTCATTTTATTATTTCTAGTTATAGCAACTGCATTTGTAGGATATGTGCTTCCATGAGGTC
AAATATCATTCTGAGGGGCCACCGTAATTACAAATCTCCTTTCAGCTATTCCTTAT-
>GSM23357
ATCTTATTTATGAAACTTTGGGTCTTTGCTAGGAATTTGTCTAATTTCACAAATTATTACAGGCTTATTTTTAGCTATAC
ATTATACAGCAGACACCATTTCAGCATTTTCGTCAGTAGCACATATCTGCCGAGATGTAGATTATGGTTGAATAATACGA
AATATTCATGCAAATGGAGCATCNATTTGTATTTATATGCACATTGGACGAGGCATTTATCACGGGTCTTATATATATAA
AGAAACATGAAATATTGGAGTCATTTTATTATTTCTAGTTATAGCAACTGCATTCGTAGGATATGTTCTCCCGTGAGGTC
AAATATCATTCTGAGGGGCCACCGTAATCACAAATCTCCTTTCAGCTATTCCTTAT-
>GSM23346
ATCATATTTATGAAATTTTGGATCCTTACTAGGAATTTGTTTAATTTCACAAGTAATTACAGGATTATTTTTAGCTATAC
ATTATACAGCAGACACTATCTCAGCATTCTCATCAGTAGCACATATTTGCCGAGATGTAGATTATGGTTGAATAATACGA
AATATTCACGCAAACGGAGCATCNATTTGTATTTATATACATATTGGACGAGGTATTTATCACGGATCTTATATATATAA
AGAAACATGAAATATTGGAGTCATCTTATTATTTCTCGTTATAGCAACTGCATTCGTTGGATATGTGCTCCCATGAGGTC
AAATATCATTCTGAGGAGCCACTGTAATTACAAACCTTCTTTCAGCAATTCCATAT-
>GSM23352
ATCATATTTATGAAATTTTGGATCCTTACTAGGAATTTGTTTAATTTCACAAGTAATTACAGGATTATTTTTAGCTATAC
ATTATACAGCAGACACTATCTCAGCATTCTCATCAGTAGCACATATTTGCCGAGATGTAGATTATGGTTGAATAATACGA
AATATTCACGCAAACGGAGCATCNATTTGTATTTATATACATATTGGACGAGGTATTTATCACGGATCTTATATATATAA
AGAAACATGAAATATTGGAGTCATCTTATTATTTCTCGTTATAGCAACTGCATTCGTTGGATATGTGCTCCCATGAGGTC
AAATATCATTCTGAGGAGCCACTGTAATTACAAACCTTCTTTCAGCAATTCCATAT-
>GSM23342
ATCATATTTATGAAATTTTGGGTCCTTACTAGGAATTTGTTTAATTTCACAAGTAATTACAGGATTATTTTTAGCTATAC
ATTATACAGCAGACACTATCTCAGCATTCTCATCAGTAGCACATATTTGCCGAGATGTAGATTATGGTTGAATAATACGA
AATATTCACGCAAACGGAGCATCNATTTGTATTTATATACATATTGGACGAGGTATTTATCACGGATCTTATATATATAA
AGAAACATGAAATATTGGAGTCATCTTATTATTTCTCGTTATAGCAACTGCATTCGTTGGATATGTGCTCCCATGAGGTC
AAATATCATTCTGAGGAGCCACTGTAATTACAAACCTTCTTTCAGCAATTCCATAT-
>GSM23363
ATCATATTTATGAAATTTTGGATCTTTGCTAGGAATTTGTTTAATTTCACAAGTAATTACAGGATTATTTTTAGCTATAC
ATTATACAGCAGACACTATCTCAGCATTCTCATCAGTAGCACATATTTGCCGAGATGTAGATTATGGTTGAATAATACGA
AATATTCACGCAAACGGAGCATCNATTTGTATTTATATACATATTGGACGAGGTATTTATCACGGATCTTATATATATAA
AGAAACATGAAATATTGGAGTCATCTTATTATTTCTCGTTATAGCAACTGCATTCGTTGGATATGTGCTCCCATGAGGTC
AAATATCATTCTGAGGAGCCACTGTAATTACAAACCTTCTTTCAGCAATTCCATAT-
>GSM23371
ATCTTATTTGTGAAATTTCGGGCCNNNNCNNGGAATTTGTTTAATTTCACAAATTATTACAGGATTATTTTTAGCTATAC
ATTATACAGCAGACACCATTTCAGCATTCTCGTCAGTAGCACATATCTGCTGCGATGTAGATTATGGATGAATAATACGG
AATATTCACGCAAATGGAGCATCNATCTGTATTTATATGCACATCGGACGAGGCATTTATCACGGATCCTATATATATAA
AGAAACATGAAATATTGGAGTCAT-TTATTATTTCTAGTTATAGCAACTGCATTTGTAAGATATGTACTCCCATGAGGTC
AAATATCATTCTGAGGAGCTACTGTAATTACAAACCTCCTCTCAGCAATTCCTTAT-
>GSM23369
ATCTTATTTGTGAAATTTCGGGCCTTTGCT--GA-TTTGTTTAATTTCACAAATTATTACAGGATTATTTTTAGCTATAC
ATTATACAGCAGACACCATTTCAGCATTCTCGTCAGTAGCACATATCTGCTGCGATGTAGATTATGGGTGAATAATACGG
AATATTCACGCAAATGGAGCATCNATCTGTATTTATATGCACATCGGACGAGGCATTTATCACGGATCCTATATATATAA
AGAAACATGAAATATTGGAGTCAT-TTATTATTTCTAGTTATAGCAACTGCATTTGTAAGATATGTACTCCCATGAGGTC
AAATATCATTCTGAGGAGCTACTGTAATTACAAACCTCCTCTCAGCAATTCCTTAT-
>GSM23339
ATCTTATTTNNGAAATTTCGGGNCTTTGCTAGGAATTTGTTTAATTTCACAAATTATTACAGGATTATTTTTAGCTATAC
ATTATACAGCAGACACCATTTCAGCATTCTCGTCAGTAGCACATATCTGCTGCGATGTAGATTATGGGTGAATAATACGG
AATATTCACGCAAATGGAGCATCNATCTGTATTTATATGCACATCGGACGAGGCATTTATCACGGATCCTATATATATAA
AGAAACATGAAATATTGGAGTCAT-TTATTATTTCTAGTTATAGCAACTGCATTTGTAAGATATGTACTCCCCTGAGGGC
AAATATCATTCTGAGGAGCTACTGTAATTACAAACCTCCTCTCAGCAATTCCTTAT-
>GSM23377
ATCTTATTTATGAAATTTCGGGCCTTTGCTAGGAATTTGTTTAATTTCACAAATTATTACAGGATTATTTTTAGCTATAC
ATTATACAGCAAACACCATTTCAGCATTCTCGTCAGTAGCACATATCTGCCGCGATGTAGATTATGGGTGAATAATACGG
AATATTCACGCAAACGGAGCATCNATCTGTATTTATATGCACATCGGACGAGGCATTTATCACGGATCCTATATATATAA
AGAAACATGAAATATTGGAGTCAT-TTATTATTTCTAGTTATAGCAACTGCATTTGTAAGATATGTACTCCCATGAGGTC
AAATATCATTCTGAGGAGCTACTGTAATTACAAACCTCCTCTCAGCAATTCCTTAT-
>GSM23354
ATCTTATTTATGAAATTTCGGGCCTTTGCTAGGAATTTGTTTAATTTCACAAATTATTACAGGATTATTTTTAGCTATAC
ATTATACAGCAGACACCATTTCAGCATTCTCGTCAGTAGCACATATCTGCCGCGATGTAGATTATGGGTGAATAATACGG
AATATTCACGCAAATGGAGCATCNATCTGTATTTATATGCACATCGGACGAGGCATTTATCACGGATCCTATATATATAA
AGAAACATGAAATATTGGAGTCAT-TTATTATTTCTAGTTATAGCAACTGCATTTGTAAGATATGTACTCCCATGAGGGC
AAATATCATTCTGAGGAGCTACTGTAATTACAAACCTCCTCTCAGCAATTCCTTAT-
>GSM23364
ATCTTATTTATGAAATTTCGGGCCTTTGCTAGGAATTTGTTTAATTTCACAAATTATTACAGGATTATTTTTAGCTATAC
ATTATACAGCAGACACCATTTCAGCATTCTCGTCAGTAGCACATATCTGCCGCGATGTAGATTATGGGTGAATAATACGG
AATATTCACGCAAATGGAGCATCNATCTGTATTTATATGCACATCGGACGAGGCATTTATCACGGATCCTATATATATAA
AGAAACATGAAATATTGGAGTCAT-TTATTATTTCTAGTTATAGCAACTGCATTTGTAAGATATGTACTCCCATGAGGTC
AAATATCATTCTGAGGAGCTACTGTAATTACAAACCTCCTCTCAGCAATTCCTTAT-
>GSM23362
ATCTTATTTATGAAATTTCGGGCCTTTGCTAGGAATTTGTTTAATTTCACAAATTATTACAGGATTATTTTTAGCTATAC
ATTATACAGCAGACACCATTTCAGCATTCTCGTCAGTAGCACATATCTGCTGCGATGTAGATTATGGATGAATAATACGA
AATATTCACGCAAATGGAGCATCNATCTGTATTTATATGCACATCGGACGAGGCATTTATCACGGATCCTATATATATAA
AGAAACATGAAATATTGGAGTCAT-TTATTATTTCTAGTTATAACAACTGCATTTGTAAGATATGTACTCCCATGAGGGC
AAATATCATTCTGAGGAGCTACCGGAATTACAAACCTCCTCTCAGCAATTCCTTAT-
>GSM23341
ATCTTATTTATGAAACTTTGGGTCTTTGCTAGGAATTTGTCTAATTTCACAAATTATTACAGGCTTATTTTTAGCTATAC
ATTATACAGCAGACACCATTTCAGCATTTTCGTCAGTAGCACATATCTGCCGAGATGTAGATTATGGTTGAATAATACGA
AATATTCATGCAAATGGAGCATCNATTTGTATTTATATACACATTGGACGAGGCATCTATCATGGGTCTTATATATATAA
AGAAACATGAAATATTGGAGTTATCTTATTATTTCTAGTTATACCACCTGCTTTCNAAGGATATGTTCTCCCGTGAGGTC
AAATATCATTCTGAGGGGCCACCGAAATCACAAATCTCCTTTCAGCTATTCCTTAT-
>GSM23366
GTCATATTCAGGAANNTTCGGGTCTTTGCTAGGAATTTGGNTAATTTCACAAATTATTACAGGTTTATTTTTAGCTATAC
ATTATACAGCAGACACCATTTCAGCATTTTCGTCAGTAGCACATATCTGCCGAGATGTAGATTATGGGTGAATAATACGA
AATATTCATGCAAATGGAGCATCNATTTGTATTTATATACACATTGGACGAGGCATCTATCATGGGTCTTATATATATAA
AGAAACATGAAATATTGGAGTTATCTTATTATTTCTAGTTATAGCACCTGCTTTCGAAGGATATGTTCTCCCGTGAGGCC
AAATATCATTCTGAGGGGCCACCGTAATCACAAATCTCCTTTCAGCTATTCCTTAT-
>GSM23385
ATCTTATTTATGAAACTTCGGGTCTTNACTAGGAATTTGTCTAATTTCACAAATTATTACAGGTTTATTTTTAGCTATAC
ATTATACAGCAGACACCATTTCAGCATTTTCGTCAGTAGCACATATCTGCCGCGACGTAGATTACGGTTGAATAATACGA
AATATTCACGCAAATGGAGCATCNATTTGTATTTATATACACATTGGACGAGGCATTTATCATGGGTCTTATATATATAA
AGAAACATGAAATATTGGAGTTATTTTATTATTTCTAGTTATAGCAACTGCATTCGTAGGATATGTTCTCCCGTGAGGTC
AAATATCATTCTGAGGAGCCACCGTAATTACAAATCTTCTTTCAGCTATTCCTTAT-
>GSM23170
ATCTTATTTATGAAACTTCGGGTCTTTACTAGGAATTTGTCTAATTTCACAAATCATTACAGGTTTATTTTTAGCTATAC
ATTATACAGCAGACACCATTTCAGCATTTTCGTCAGTAGCACATATCTGCCGCGACGTAGATTATGGTTGAATAATACGA
AATATTCATGCAAATGGAGCATCNATTTGTATTTATATACACATTGGACGAGGCATTTATCACGGGTCTTATATATATAA
AGAAACATGAAATATTGGAGTTATTTTATTATTTCTAGTTATAGCAACTGCATTCGTAGGATATGTTCTCCCGTGAGGTC
AAATATCATTCTGAGGAGCCACCGTAATTACAAATCTCCTTTCAGCTATTCCTTAT-
>GSM23600
ATCTTATTTATGAAACTTCGGGTCTTTGCTAGGAGTTTGTCTAATTTCACAAATTATTACAGGTTTATTTTTAGCTATAC
ATTATACAGCAGACACTATTTCAGCATTTTCGTCAGTAGCACATATCTGCCGCGACGTTGATTATGGTTGAATAATACGA
AATATTCATGCAAATGGAGCATCNATTTGTATTTATATACACATTGGACGAGGCATCTATCATGGATCTTATATATATAA
AGAAACATGAAATATTGGAGTTATCTTATTATTTCTAGTTATAGCAACTGCATTTGTAGGATATGTTCTCCCATGAGGTC
AAATATCATTCTGAGGGGCCACCGTAATTACAAATCTCCTTTCAGCTATTCCTTAT-
>GSM23524
ATCTTATTTATGAAACTTCGGGTCTTTGCTAGGAGTTTGTCTAATTTCACAAATTATTACAGGTTTATTTTTAGCTATAC
ATTATACAGCAGACACTATTTCAGCATTTTCGTCAGTAGCACATATCTGCCGCGACGTTGATTATGGTTGAATAATACGA
AATATTCATGCAAATGGAGCATCNATTTGTATTTATATACACATTGGACGAGGCATCTATCATGGATCTTATATATATAA
AGAAACATGAAATATTGGAGTTATCTTATTATTTCTAGTTATAGCAACTGCATTTGTAGGATATGTTCTCCCATGAGGTC
AAATATCATTCTGAGGGGCCACCGTAATTACAAATCTCCTTTCAGCTATTCCTTAT-
>GSM23540
ATCTTATTTATGAAACTTCGGGTCTTTGCTAGGAGTTTGTCTAATTTCACAAATTATTACAGGTTTATTTTTAGCTATAC
ATTATACAGCAGACACTATTTCAGCATTTTCGTCAGTAGCACATATCTGCCGCGACGTTGATTATGGTTGAATAATACGA
AATATTCATGCAAATGGAGCATCNATTTGTATTTATATACACATTGGACGAGGCATCTATCATGGATCTTATATATATAA
AGAAACATGAAATATTGGAGTTATCTTATTATTTCTAGTTATAGCAACTGCATTTGTAGGATATGTTCTCCCATGAGGTC
AAATATCATTCTGAGGGGCCACCGTAATTACAAATCTCCTTTCAGCTATTCCTTAT-
>GSM23213
ATCTTATTTATGAAACTTCGGGTCTTTGCTAGGAGTTTGTCTAATTTCACAAATTATTACAGGTTTATTTTTAGCTATAC
ATTATACAGCAAACACTATTTCAGCATTTTCGTCAGTAGCACATATCTGCCGCGACGTTGATTATGGTTGAATAATACGA
AATATTCATGCAAATGGAGCATCNATTTGTATTTATATACACATTGGACGAGGCATCTATCATGGATCTTATATATATAA
AGAAACATGAAATATTGGAGTTATCTTATTATTTCTAGTTATAGCAACTGCATTTGTAGGATATGTTCTCCCATGAGGTC
AAATATCATTCTGAGGGGCCACCGTAATTACAAATCTCCTTTCAGCTATTCCTTAT-
>GSM23216
ATCTTATTTATGAAACTTCGGGTCTTTGCTAGGAGTTTGTCTAATTTCACAAATTATTACAGGTTTATTTTTAGCTATAC
ATTATACAGCAAACACTATTTCAGCATTTTCGTCAGTAGCACATATCTGCCGCGACGTTGATTATGGTTGAATAATACGA
AATATTCATGCAAATGGAGCATCNATTTGTATTTATATACACATTGGACGAGGCATCTATCAGGGATCTTATATATATAA
AGAAACATGAAATATTGGAGTTATCTTATTATTTCTAGTTATAGCAACTGCATTTGTAGGATATGTTCTCCCATGAGGTC
AAATATCATTCTGAGGGGCCACCGTAATTACAAATCTCCTTTCAGCTATTCCTTAT-
>GSM23168
A-CTCATCCATGAAATTTCGGGTCTAT-CCGGAAATTCGTCTCATTTCACAAATTATTACAGGTTTCTTCCCAGCTCTAC
ATTATACAGCAGACACCATTTCAGCATCTTCGTCAGTAGCACATATCTGCCGCGACGTAGATTATGGTTGAATAATACGA
AATACTCATGCAAATGAAGCATCNATTCGTATCTATATACACATTGGACGAGGCATCTATCATGGGTCTTATNTATATAA
AGAAACATGAAATATTGGAGTTATTTTATTATTTCTAGTTATAGCAACTGCATTCGTAGGATATGTTCTCCCGTGAGGTC
AAATATCATTCTGAGGAGCCACCGTAATTACAAATCTTCTTTCAGCTATTCCTTAT-
>GSM23336
ATCATATTTATGAAATTTTGGATCCTTACTAGGAATTTGTTTAATTTCACAAGTAATTACAGGATTATTTTTAGCTATAC
ATTATACAGCAGACACTATCTCAGCATTCTCATCAGTAGCACATATTTGCCGAGATGTAGATTATGGTTGAATAATACGA
AATATTCACGCAAACGGAGCATCNATTTGTATTTATATACATATTGGACGAGGTATTTATCACGGATCTTATATATATAA
AGAAACATGAAATATTGGAGTCATCTTATTATTTCTCGTTATAGCAACTGCATTCGTTGGATATGTGCTCCCATGAGGTC
AAATATCATTCTGAGGAGCCACTGTAATTACAAACCTTCTTTCAGCAATTCCATAT-
>GSM23343
ATCATATTTATGAAATTTTGGATCCTTACTAGGAATTTGTTTAATTTCACAAGTAATTACAGGATTATTTTTAGCTATAC
ATTATACAGCAGACACTATCTCAGCATTCTCATCAGTAGCACATATTTGCCGAGATGTAGATTATGGTTGAATAATACGA
AATATTCACGCAAACGGAGCATCNATTTGTATTTATATACATATTGGACGAGGTATTTATCACGGATCTTATATATATAA
AGAAACATGAAATATTGGAGTCATCTTATTATTTCTCGTTATAGCAACTGCATTCGTTGGATATGTGCTCCCATGAGGTC
AAATATCATTCTGAGGAGCCACTGTAATTACAAACCTTCTTTCAGCAATTCCATAT-
>GSM23333
ATCATATTTATGAAATTTTGGATCCTTACTAGGAATTTGTTTAATTTCACAAGTAATTACAGGATTATTTTTAGCTATAC
ATTATACAGCAGACACTATCTCAGCATTCTCATCAGTAGCACATATTTGCCGAGATGTAGATTATGGTTGAATAATACGA
AATATTCACGCAAACGGAGCATCNATTTGTATTTATATACATATTGGACGAGGTATTTATCACGGATCTTATATATATAA
AGAAACATGAAATATTGGAGTCATCTTATTATTTCTCGTTATAGCAACTGCATTCGTTGGATATGTGCTCCCATGAGGTC
AAATATCATTCTGAGGAGCCACTGTAATTACAAACCTTCTTTCAGCAATTCCATAT-
>GSM23356
-------------AATTTTGGATCCCTATTAGGAATTTGTTTAATTTCACAAGTAATTACAGGATTATTTTTAGCTATAC
ATTATACAGCAGACACTATCTCAGCATTCTCATCAGTAGCACATATTTGCCGAGATGTAGATTATGGTTGAATAATACGA
AATATTCACGCAAACGGAGCATCNATTTGTATTTATATACATATTGGACGAGGTATTTATCACGGATCTTATATATATAA
AGAAACATGAAATATTGGAGTCATCTTATTATTTCTCGTTATAGCAACTGCATTCGTTGGATATGTGCTCCCATGAGGTC
AAATATCATTCTGAGGAGCCACTGTAATTACAAATCTTCTTTCAGCAATTCCATAT-
>GSM23316
ATCATATTTATGAAATTTTGGATCCTTACTAGGAATTTGTTTAATTTCACAAGTAATTACAGGATTATTTTTAGCTATAC
ATTATACAGCAGACACTATCTCAGCATTCTCATCAGTAGCACATATTTGCCGAGATGTAGATTATGGTTGAATAATACGA
AATATTCACGCAAACGGAGCATCNATTTGTATTTATATACATATTGGACGAGGTATTTATCACGGATCTTATATATATAA
AGAAACATGAAATATTGGAGTCATCTTATTATTTCTCGTTATAGCAACTGCATTCGTTGGATATGTGCTCCCATGAGGTC
AAATATCATTCTGAGGGGCCACTGTAATTACAAACCTTCTTTCAGCAATTCCATAT-
>GSM23384
ATCATATTTAAGAAATTTTGGATCCTTACTAGGAATTTGTTTAATTTCACAAGTAATTACAGGATTATTTTTAGCTATAC
ATTATACAGCAGACACTATCTCAGCATTCTCATCAGTAGCACATATTTGCCGAGATGTAGATTATGGTTGAATAATACGA
AATATTCACGCAAACGGAGCATCNATTTGTATTTATATACATATTGGACGAGGTATTTATCACGGATCTTATATATATAA
AGAAACATGAAATATTGGAGTCATCTTATTATTTCTCGTTATAGCAACTGCATTCGTTGGATATGTGCTCCCATGAGGTC
AAATATCATTCTGAGGAGCCACTGTAATTACAAACCTTCTTTCAGCAATTCCATAT-
>GSM23720
ATCATCTTTNTGAAATTTNNGGTCCTTACTAGGAATTCGTTTAATTTCACAAGTAATTACAGGATTATTTTTAGCTATAC
ATTATACAGCAGACACTATCTCAGCATTCTCATCAGTAGCACATATTCGCCGAGACGTAGATTACGGTTGAATAATACGA
AATATTCACGCAAACGGAGCATCNATTTGTATTTATATACATATTGGACGAGGTATTTATCACGGATCTTATATATATAA
AGAAACATGAAATATTGGAGTCATCTTATTATTTCTCGTTATAGCAACTGCATTCGTTGGATATGTGCTCCCATGAGGTC
AAATATCATTCTGAGGAGCCACTGTAATTACAAACCTTCTTTCAGCAATTCCATAT-
>GSM23160
ATCTTATTTGTGAAATTTCGGGTCTTTGCTAGGAATTTGTCTAATTTCACAAATTATTACAGGTTTATTTTTAGCTATAC
ATTATACAGCAGACACCATTTCAGCATTTTCGTCAGTAGCACATATCTGCCGCGATGTAGATTATGGGTGAATAATACGA
AATATTCATGCAAATGGAGCATCNATTTG-ATTTTATTTCCCCTTGGACAAGG-ATTTATCAGGGGTCTAATTTTTTTAA
AAAAACTTGAAATATGGAAGTNATTTTATTATTTCTAGTTATAGCAACTGCATTTGTAAGATATGTGCTTCCATGATGGC
AAATATCATTCTGAGGGGCCACCGTAATTACCAATCTCCTTTCAGCTAT--------
>GSM23214
ATCTTATTTATGAAACTTCGGGTCTTTGCTAGGAGTTTGTCTAATTTCACAAATTATTACAGGTTTATTTTTAGCTATAC
ATTATACAGCAAACACTATTTCAGCATTTTCGTCAGTAGCACATATCTGCCGCGACGTTGATTATGGTTGAATAATACGA
AATATTCATGCAAATGGAGCATCNATTTGTATTTATATACACTTTGGACAAGGCATCTATCAGGGATCTTATATATATAA
AAAAACATGAAATATTGGAGTTATCTTATTATTTCTAGTTATAGCACCTGCATTTGTAGGATATGTTCTCCCATGAGGTC
AAATATCATTCTGAGGGGCCACCGAAATTACAAATCTCCTTTCAGCTAT--------
>GSM23215
ATCTTATTTATGAAACTTCGGGTCTTTGCTAGGAGTTTGTCTAATTTCACAAATTATTACAGGTTTATTTTTAGCTATAC
ATTATACAGCAAACACTATTTCAGCATTTTCGGCAGTAGCACATATCTGCCGCGACGTTGATTATGGTTGAATAATACGA
AATATTCATGCAAATGGAGCATCNATTTGTATTTTTATACACTTTGGACGAGGCATCTATCATGGATCTTATATATATAA
AAAAACATGAAATATTGGAGTTATCTTATTATTTCTAGTAATACCACCGGCATTTGAAGGATATGTTCTCCCATGAGGTC
AAATATCATTCTGAGGGGCCACCGTAATTACAAATCTCCTTCCGGCTAT--------
>GSM23219
ATCTTATTTATGAAACTTCGGGTCTTTGCTAGGAGTTTGTCTAATTTCACAAATTATTACAGGTTTATTTTTAGCTATAC
ATTATACAGCAGACACTATTTCAGCATTTTCGTCAGTAGCACATATCTGCCGCGACGTTGATTATGGTTGAATAATACGA
AATATTCATGCAAATGGAGCATCNATTTGTATTTATATACACATTGGACGAGGCATCTATCAGGGATCTTATATATATAA
AAAAACATGAAATATTGGAGTTATCTTATTATTTCTAGTTATAGCACCTGCATTTGTAGGATATGTTCTCCCATGAGGTC
AAATATCATTCTGAGGGGCCACCGTAATTACAAATCTCCTTTCAGCTAT--------
>GSM23220
ATCTTATTTATGAAACTTCGGGTCTTTGCTAGGAGTTTGTCTAATTTCACAAATTATTACAGGTTTATTTTTAGCTATAC
ATTATACAGCAAACACTATTTCAACATTTTCGTCAGTAGCACATATCTGCCGCGACGTTGATTATGGTTGAATAATACGA
AATATTCATGCAAATGGAGCATCNATTTGTATTTATATACACTTTGGACGAGGCATCTATCAGGGATCTTATATATATAA
AGAAACATGAAATATTGGAGTTATCTTATTATTTCTAGTTATAGCAACTGCATTTGTAGGATATGTTCTCCCATGAGGTC
AAATATCATTCTGAGGGGCCACCGTAATTACAAATCTCCTTTCAGCTAT--------
>GSM23221
ATCTTATTTATGAAACTTCGGGTCTTTGCTAGGAGTTTGTCTAATTTCACAAATTATTACAGGTTTATTTTTAGCTATAC
ATTATACAGCAAACACTATTTCAGCATTTTCGTCAGTAGCACATATCTGCCGCGACGTTGATTATGGTTGAATAATACGA
AATATTCATGCAAATGGAGCATCNATTTGTATTTATATACACTTTGGACGAGGCATCTATCAGGGATCTTATATATATAA
AAAAACATGAAATATTGGAGTTATCTTATTATTTCTAGTTATAGCAACTGCATTTGTAGGATATGTTCTCCCATGAGGTC
AAATATCATTCTGAGGGGCCACCGTAATTACAAATCTCCTTTCAGCTAT--------
>GSM23222
ATCTTATTTATGAAACTTCGGGTCTTTGCTAGGAGTTTGTCTAATTTCACAAATTATTACAGGTTTATTTTTAGCTATAC
ATTATACAGCAAACACTATTTCAGCATTTTCGTCAGTAGCACATATCTGCCGCGACGTTGATTATGGTTGAATAATACGA
AATATTCATGCAAATGGAGCATCNATTTGTATTTATATACACTTTGGACGAGGCATCTATCAGGGATCTTATATATATAA
AAAAACATGAAATATTGGAGTTATCTTATTATTTCTAGTTATAGCAACTGCATTTGTAGGATATGTTCTCCCATGAGGTC
AAATATCATTCTGAGGGGCCACCGTAATTACAAATCTCCTTTCAGCTAT--------
>GSM23223
ATCTTATTTATGAAACTTCGGGTCTTTGCTAGGAATTTGTCTAATTTCACAAATTATTACAGGTTTATTTTTAGCTATAC
ATTATACAGCAGACACCATTTCAGCATTTTCGTCAGTAGCACATATCTGCCGCGACGTAGATTATGGTTGAATAATACGA
AATATTCATGCAAATGGAGCATCNATTTGTATTTATATACACATTGGACGAGGCATTTATCACGGATCTTATATATATAA
AGAAACATGAAATATTGGAGTTATTTTATTATTTCTAGTTATAGCACCTGCATTTGTAGGATATGTTCTCCCATGAGGTC
AAATATCATTCTGAGGGGCCACCGTAATTACAAATCTCCTTTCAGCTAT--------
>GSM23224
ATCTTATTTATGAAACTTCGGGTCTTTGCTAGGAGTTTGTCTAATTTCACAAATTATTACAGGTTTATTTTTAGCTATAC
ATTATACAGCAAACACTATTTCAGCATTTTCGTCAGTAGCACATATCTGCCGCGACGTTGATTATGGTTGAATAATACGA
AATATTCATGCAAATGGAGCATCNATTTGTATTTATATACACATTGGACGAGGCATCTATCAGGGATCTTATATATATAA
AGAAACATGAAATATTGGAGTTATCTTATTATTTCTAGTTATAGCAACTGCATTTGTAGGATATGTTCTCCCATGAGGTC
AAATATCATTCTGAGGGGCCACCGTAATTACAAATCTCCTTTCAGCTAT--------
>GSM23225
ATCTTATTTATGAAACTTCGGGTCTTTGCTAGGAATTTGTCTAATTTCACAAATTATTACAGGTTTATTTTTAGCTATAC
ATTATACAGCAGACACCATTTCAGCATTTTCGTCAGTAGCACATATCTGCCGCGACGTAGATTATGGTTGAATAATACGA
AATATTCATGCAAATGGAGCATCNATTTGTATTTATATGCACATTGGACGAGGCATTTATCACGGGTCTTATATATATAA
AGAAACATGAAATATTGGAGTCATTTTATTATTTCTAGTTATAGCAACTGCATTTGTAGGATATGTGCTCCCATGAGGTC
AAATATCATTCTGAGGGGCCACCGTAATTACAAATCTCCTTTCAGCTAT--------
>GSM23234
ATCTTATTTGTGAAATTTTGGATCTTTGCTAGGAATTTGTCTAATTTCACAAATCATTACAGGTTTATTTTTAGCTATAC
ATTATACAGCAGACACCATTTCAGCATTTTCGTCAGTAGCACATATCTGCCGCGATGTAGATTATGGCTGAATAATACGA
AATATTCATGCAAATGGAGCATCNATTTGTATTTATATGCACATTGGACGAGGCATTTATCACGGGTCTTATATATATAA
AGAAACATGAAATATTGGAGTCATTTTATTATTTCTAGTTATAACAACTGCATTTGTAGGATATGTGCTCCCATGAGGTC
AAATATCATTCTGAGGGGCCACCGTAATTACAAATCTCCTTTCAGCTAT--------
>GSM23235
ATCTTATTTGTGAAACTTCGGGTCTTTGCTAGGAATTTGTCTAATTTCACAAATTATTACAGGTTTATTTTTAGCTATAC
ATTATACAGCAGACACCATTTCAGCATTTTCGTCAGTAGCACATATCTGCCGCGACGTAGATTATGGGTGAATAATACGA
AATATTCATGCAAATGGAGCATCNATTTGTATTTATATGCACATTGGACGAGGCATTTATCACGGGTCTTATATATATAA
AGAAACATGAAATATTGGAGTCATCTTATTATTTCTAGTTATAGCACCTGCATTCGTAGGATATGTCCTCCCGTGAGGCC
AAATATCATTCTGAGGAGCCACCGTAATTACAAATCTCCTTTCAGCTAT--------
>GSM23236
ATCTTATTTGTGAAACTTCGGGTCTTTGCTAGGAATTTGTCTAATTTCACAAATTATTACAGGTTTATTTTTAGCTATAC
ATTATACAGCAGACACCATTTCAGCATTTTCGTCAGTAGCACATATCTGCCGCGATGTAGATTATGGTTGAATAATACGA
AATATTCATGCAAATGGAGCATCNATTTGTATTTATATGCACATTGGACGAGGCATTTATCACGGGTCTTATATATATAA
AGAAACATGAAATATTGGAGTCATTTTATTATTTCTAGTTATAGCACCTGCATTCGTAGGATATGTGCTCCCGTGAGGTC
AAATATCATTCTGAGGAGCCACCGTAATTACAAATCTCCTTTCAGCTAT--------
>GSM23237
ATCTTATTTGTGAAATTTCGGGTCTTTGCTAGGAATTTGTCTAATTTCACAAATTATTACAGGTTTATTTTTAGCTATAC
ATTATACAGCAGACACCATTTCAGCATTTTCGTCAGTAGCACATATCTGCCGCGATGTAGATTATGGGTGAATAATACGA
AATATTCATGCAAATGGAGCATCNATTTGTATTTATATGCACATTGGACGAGGCATTTATCACGGGTCTTATATATATAA
AGAAACATGAAATATTGGAGTCATTTTATTATTTCTAGTTATAGCACCTGCATTGGTAGGATATGTCCTCCCGGGAGGCC
AAATATCATTCTGAGGGGCCACCGAAATTACAAATCTCCTTTCAGCTAT--------
>GSM23238
ATCTTATTTGTGAAATTTCGGATCTTTGCTAGGAATTTGTCTAATTTCACAAATCATTACAGGTTTATTTTTAGCTATAC
ATTATACAGCAGACACCATTTCAGCATTTTCGTCAGTAGCACATATCTGCCGCGATGTAGATTATGGCTGAATAATACGA
AATATTCATGCAAATGGAGCATCNATTTGTATTTATATGCACATTGGACGAGGCATTTATCACGGGTCTTATATATATAA
AGAAACATGAAATATTGGAGTCATTTTATTATTTCTAGTTATAGCAACTGCATTCGTAGGATATGTGCTCCCGTGAGGTC
AAATATCATTCTGAGGGGCCACCGTAATTACAAATCTCCTTTCAGCTAT--------
>GSM23239
ATCTTATTTGTGAAATTTTGGATCTTTGCTAGGAATTTGTCTAATTTCACAAATCATCACAGGTTTATTTTTAGCTATAC
ATTATACAGCAGACACCATTTCAGCATTTTCGTCAGTAGCACATATCTGCCGCGATGTAGATTATGGCTGAATAATACGA
AATATTCATGCAAATGGAGCATCNATTTGTATTTATATGCACATTGGACGAGGCATTTATCACGGGTCTTATATATATAA
AGAAACATGAAATATTGGAGTCATTTTATTATTTCTAGTTATAGCAACTGCATTTGTAGGATATGTGCTCCCATGAGGTC
AAATATCATTCTGAGGGGCCACCGTAATTACAAATCTCCTTTCAGCTAT--------
>GSM23240
ATCATATTTATGAAATTTTGGATCCTTACTAGGAATTTGTTTAATTTCACAAGTAATTACAGGATTATTTTTAGCTATAC
ATTATACAGCAGACACTATCTCAGCATTCTCATCAGTAGCACATATTTGCCGAGATGTAGATTATGGTTGAATAATACGA
AATATTCACGCAAACGGAGCATCNATTTGTATTTATATACATATTGGACGAGGTATTTATCACGGATCTTATATATATAA
AGAAACATGAAATATTGGAGTCATCTTATTATTTCTCGTTATAGCAACTGCATTCGTTGGATATGTGCTCCCATGAGGTC
AAATATCATTCTGAGGAGCCACTGTAATTACAAACCTTCTTTCAGCAAT--------
>GSM23383
ATCATATTTATGAAATTTTGGATCCTTACTAGGAATTTGTTTAATTTCACAAGTAATTACAGGATTATTTTTAGCTATAC
ATTATACAGCAGACACTATCTCAGCATTCTCATCAGTAGCACATATTTGCCGAGATGTAGATTATGGTTGAATAATACGA
AATATTCACGCAAACGGAGCATCNATTTGTATTTATATACATATTGGACGAGGTATTTATCACGGATCTTATATATATAA
AGAAACATGAAATATTGGAGTCATCTTATTATTTCTCGTTATAGCAACTGCATTCGTTGGATATGTGCTCCCATGAGGTC
AAATATCATTCTGAGGAGCCACTGTAATTACAAACCTTCTTTCAGCAAT--------
>GSM23386
ATCATATTTATGAAATTTTGGATCCTTACTAGGAATTTGTTTAATTTCACAAGTAATTACAGGATTATTTTTAGCTATAC
ATTATACAGCAGACACTATCTCAGCATTCTCATCAGTAGCACATATTTGCCGAGATGTAGATTATGGTTGAATAATACGA
AATATTCACGCAAACGGAGCATCNATTTGTATTTATATACATATTGGACGAGGTATTTATCACGGATCTTATATATATAA
AGAAACATGAAATATTGGAGTCATCTTATTATTTCTCGTTATAGCAACTGCATTCGTTGGATATGTGCTCCCATGAGGTC
AAATATCATTCTGAGGAGCCACTGTAATTACAAACCTTCTTTCAGCAAT--------
>GSM23387
ATCATATTTATGAAATTTTGGATCCTTACTAGGAATTTGTTTAATTTCACAAGTAATTACAGGATTATTTTTAGCTATAC
ATTATACAGCAGACACTATCTCAGCATTCTCATCAGTAGCACATATTTGCCGAGATGTAGATTATGGTTGAATAATACGA
AATATTCACGCAAACGGAGCATCNATTTGTATTTATATACATATTGGACGAGGTATTTATCACGGATCTTATATATATAA
AGAAACATGAAATATTGGAGTCATCTTATTATTTCTCGTTATAGCAACTGCATTCGTTGGATATGTGCTCCCATGAGGTC
AAATATCATTCTGAGGAGCCACTGTAATTACAAACCTTCTTTCAGCAAT--------
>GSM23388
ATCTTATTTGTGAAATTTCGGATAATTGCAAGGAATTTGTCTAATTTCACAAATTATTACAGGTTTATTTTTAGCTATAC
ATTATACAGCAGACACCATTTCAGCATTTTCGTCAGTAGCACATATCTGCCGCGATGTAGATTATGGCTGAATAATACGA
AATATTCATGCAAATGGAGCATCNATTTGTATTTATATGCACATTGGACGAGGCATTTATCACGGGTCTTATATATATAA
AGAAACATGAAATATTGGAGTCATTTTATTATTTCTAGTTATAGCAACTGCATTCGTAGGATATGTGCTCCCATGAGGTC
AAATATCATTCTGAGGGGCCACCGTAATTACAAATCTCCTTTCAGCTAT--------
>GSM23390
ATCATATTTATGAAATTTTGGATCCTTACTAGGAATTTGTTTAATTTCACAAGTAATTACAGGATTATTTTTAGCTATAC
ATTATACAGCAGACACTATCTCAGCATTCTCATCAGTAGCACATATTTGCCGAGATGTAGATTATGGTTGAATAATACGA
AATATTCACGCAAACGGAGCATCNATTTGTATTTATATACATATTGGACGAGGTATTTATCACGGATCTTATATATATAA
AGAAACATGAAATATTGGAGTCATCTTATTATTTCTCGTTATAGCAACTGCATTCGTTGGATATGTGCTCCCATGAGGTC
AAATATCATTCTGAGGAGCCACTGTAATTACAAACCTTCTTTCAGCAAT--------
>GSM23601
ATCTTATTTATGAAACTTCGGGTCTTTGCTAGGAGTTTGTCTAATTTCACAAATTATTACAGGTTTATTTTTAGCTATAC
ATTATACAGCAGACACTATTTCAGCATTTTCGTCAGTAGCACATATCTGCCGCGACGTTGATTATGGTTGAATAATACGA
AATATTCATGCAAATGGAGCATCNATTTGTATTTATATACACATTGGACGAGGCATCTATCATGGATCTTATATATATAA
AGAAACATGAAATATTGGAGTTATCTTATTATTTCTAGTTATAGCAACTGCATTTGTAGGATATGTTCTCCCATGAGGTC
AAATATCATTCTGAGGGGCCACCGTAATTACAAATCTCCTTTCAGCTAT--------
>GSM23602
ATCTTATTTATGAAACTTCGGGTCTTTGCTAGGAGTTTGTCTAATTTCACAAATTATTACAGGTTTATTTTTAGCTATAC
ATTATACAGCAGACACTATTTCAGCATTTTCGTCAGTAGCACATATCTGCCGCGACGTTGATTATGGTTGAATAATACGA
AATATTCATGCAAATGGAGCATCNATTTGTATTTATATACACATTGGACGAGGCATCTATCATGGATCTTATATATATAA
AGAAACATGAAATATTGGAGTTATCTTATTATTTCTAGTTATAGCAACTGCATTTGTAGGATATGTTCTCCCATGAGGTC
AAATATCATTCTGAGGGGCCACCGTAATTACAAATCTCCTTTCAGCTAT--------
>GSM23607
ATCTTATTTATGAAACTTCGGGTCTTTGCTAGGAGTTTGTCTAATTTCACAAATTATTACAGGTTTATTTTTAGCTATAC
ATTATACAGCAGACACTATTTCAGCATTTTCGTCAGTAGCACATATCTGCCGCGACGTTGATTATGGTTGAATAATACGA
AATATTCATGCAAATGGAGCATCNATTTGTATTTATATACACATTGGACGAGGCATCTATCATGGATCTTATATATATAA
AGAAACATGAAATATTGGAGTTATCTTATTATTTCTAGTTATAGCAACTGCATTTGTAGGATATGTTCTCCCATGAGGTC
AAATATCATTCTGAGGGGCCACCGTAATTACAAATCTCCTTTCAGCTAT--------
>GSM23608
ATCTTATTTATGAAACTTCGGGTCTTTGCTAGGAGTTTGTCTAATTTCACAAATTATTACAGGTTTATTTTTAGCTATAC
ATTATACAGCAGACACTATTTCAGCATTTTCGTCAGTAGCACATATCTGCCGCGACGTTGATTATGGTTGAATAATACGA
AATATTCATGCAAATGGAGCATCNATTTGTATTTATATACACATTGGACGAGGCATCTATCATGGATCTTATATATATAA
AGAAACATGAAATATTGGAGTTATCTTATTATTTCTAGTTATAGCAACTGCATTTGTAGGATATGTTCTCCCATGAGGTC
AAATATCATTCTGAGGGGCCACCGTAATTACAAATCTCCTTTCAGCTAT--------
>GSM23614
ATCTTATTTATGAAACTTCGGGTCTTTGCTAGGAGTTTGTCTAATTTCACAAATTATTACAGGTTTATTTTTAGCTATAC
ATTATACAGCAGACACTATTTCAGCATTTTCGTCAGTAGCACATATCTGCCGCGACGTTGATTATGGTTGAATAATACGA
AATATTCATGCAAATGGAGCATCNATTTGTATTTATATACACATTGGACGAGGCATCTATCATGGATCTTATATATATAA
AGAAACATGAAATATTGGAGTTATCTTATTATTTCTAGTTATAGCAACTGCATTTGTAGGATATGTTCTCCCATGAGGTC
AAATATCATTCTGAGGGGCCACCGTAATTACAAATCTCCTTTCAGCTAT--------
>GSM23615
ATCTTATTTATGAAACTTCGGGTCTTTGCTAGGAGTTTGTCTAATTTCACAAATTATTACAGGTTTATTTTTAGCTATAC
ATTATACAGCAGACACTATTTCAGCATTTTCGTCAGTAGCACATATCTGCCGCGACGTTGATTATGGTTGAATAATACGA
AATATTCATGCAAATGGAGCATCNATTTGTATTTATATACACATTGGACGAGGCATCTATCATGGATCTTATATATATAA
AGAAACATGAAATATTGGAGTTATCTTATTATTTCTAGTTATAGCAACTGCATTTGTAGGATATGTTCTCCCATGAGGTC
AAATATCATTCTGAGGGGCCACCGTAATTACAAATCTCCTTTCAGCTAT--------
>GSM23618
ATCTTATTTATGAAACTTCGGGTCTTTGCTAGGAGTTTGTCTAATTTCACAAATTATTACAGGTTTATTTTTAGCTATAC
ATTATACAGCAGACACTATTTCAGCATTTTCGTCAGTAGCACATATCTGCCGCGACGTTGATTATGGTTGAATAATACGA
AATATTCATGCAAATGGAGCATCNATTTGTATTTATATACACATTGGACGAGGCATCTATCATGGATCTTATATATATAA
AGAAACATGAAATATTGGAGTTATCTTATTATTTCTAGTTATAGCAACTGCATTTGTAGGATATGTTCTCCCATGAGGTC
AAATATCATTCTGAGGGGCCACCGTAATTACAAATCTCCTTTCAGCTAT--------
>GSM23627
ATCTTATTTATGAAACTTCGGGTCTTTGCTAGGAGTTTGTCTAATTTCACAAATTATTACAGGTTTATTTTTAGCTATAC
ATTATACAGCAGACACTATTTCAGCATTTTCGTCAGTAGCACATATCTGCCGCGACGTTGATTATGGTTGAATAATACGA
AATATTCATGCAAATGGAGCATCNATTTGTATTTATATACACATTGGACGAGGCATCTATCATGGATCTTATATATATAA
AGAAACATGAAATATTGGAGTTATCTTATTATTTCTAGTTATAGCAACTGCATTTGTAGGATATGTTCTCCCATGAGGTC
AAATATCATTCTGAGGGGCCACCGTAATTACAAATCTCCTTTCAGCTAT--------
>GSM23628
ATCTTATTTATGAAACTTCGGGTCTTTGCTAGGAGTTTGTCTAATTTCACAAATTATTACAGGTTTATTTTTAGCTATAC
ATTATACAGCAGACACTATTTCAGCATTTTCGTCAGTAGCACATATCTGCCGCGACGTTGATTATGGTTGAATAATACGA
AATATTCATGCAAATGGAGCATCNATTTGTATTTATATACACATTGGACGAGGCATCTATCATGGATCTTATATATATAA
AGAAACATGAAATATTGGAGTTATCTTATTATTTCTAGTTATAGCAACTGCATTTGTAGGATATGTTCTCCCATGAGGTC
AAATATCATTCTGAGGGGCCACCGTAATTACAAATCTCCTTTCAGCTAT--------
>GSM23629
ATCTTATTTATGAAACTTCGGGTCTTTGCTAGGAGTTTGTCTAATTTCACAAATTATTACAGGTTTATTTTTAGCTATAC
ATTATACAGCAGACACTATTTCAGCATTTTCGTCAGTAGCACATATCTGCCGCGACGTTGATTATGGTTGAATAATACGA
AATATTCATGCAAATGGAGCATCNATTTGTATTTATATACACATTGGACGAGGCATCTATCATGGATCTTATATATATAA
AGAAACATGAAATATTGGAGTTATCTTATTATTTCTAGTTATAGCAACTGCATTTGTAGGATATGTTCTCCCATGAGGTC
AAATATCATTCTGAGGGGCCACCGTAATTACAAATCTCCTTTCAGCTAT--------
>GSM23630
ATCTTATTTATGAAACTTCGGGTCTTTGCTAGGAGTTTGTCTAATTTCACAAATTATTACAGGTTTATTTTTAGCTATAC
ATTATACAGCAGACACTATTTCAGCATTTTCGTCAGTAGCACATATCTGCCGCGACGTTGATTATGGTTGAATAATACGA
AATATTCATGCAAATGGAGCATCNATTTGTATTTATATACACATTGGACGAGGCATCTATCATGGATCTTATATATATAA
AGAAACATGAAATATTGGAGTTATCTTATTATTTCTAGTTATAGCAACTGCATTTGTAGGATATGTTCTCCCATGAGGTC
AAATATCATTCTGAGGGGCCACCGTAATTACAAATCTCCTTTCAGCTAT--------
>GSM23631
ATCTTATTTATGAAACTTCGGGTCTTTGCTAGGAGTTTGTCTAATTTCACAAATTATTACAGGTTTATTTTTAGCTATAC
ATTATACAGCAGACACTATTTCAGCATTTTCGTCAGTAGCACATATCTGCCGCGACGTTGATTATGGTTGAATAATACGA
AATATTCATGCAAATGGAGCATCNATTTGTATTTATATACACATTGGACGAGGCATCTATCATGGATCTTATATATATAA
AGAAACATGAAATATTGGAGTTATCTTATTATTTCTAGTTATAGCAACTGCATTTGTAGGATATGTTCTCCCATGAGGTC
AAATATCATTCTGAGGGGCCACCGTAATTACAAATCTCCTTTCAGCTAT--------
>GSM23696
ATCTTATTTATGAAACTTCGGGCCTTTGCTAGGAATTTGTCTAATTTCACAAATTATTACAGGTTTATTTTTAGCTATAC
ATTATACAGCAGACACCATTTCAGCATTTTCGTCAGTAGCACATATCTGCCGCGACGTAGATTATGGTTGAATAATACGA
AATATTCATGCAAATGGAGCATCNATTTGTATTTATATACACATTGGACGAGGCATTTATCATGGGTCTTATATATATAA
AGAAACATGAAATATTGGAGTTATCTTATTATTTCTAGTTATAGCACCGGCATTCGTAGGATATGTTCTCCCGTGAGGCC
AAATATCATTCTGAGGAGCCACCGAAATTACAAATCTTCTTTCAGCTAT--------
>GSM23697
ATCATATTTATGAAATTTTGGATCCTTACTAGGAATTTGTTTAATTTCACAAGTAATTACAGGATTATTTTTAGCTATAC
ATTATACAGCAGACACTATCTCAGCATTCTCATCAGTAGCACATATTTGCCGAGATGTAGATTATGGTTGAATAATACGA
AATATTCACGCAAACGGAGCATCNATTTGTATTTATATACATATTGGACGAGGTATTTATCACGGATCTTATATATATAA
AGAAACATGAAATATTGGAGTCATCTTATTATTTCTCGTTATAGCAACTGCATTCGTTGGATATGTGCTCCCATGAGGTC
AAATATCATTCTGAGGAGCCACTGTAATTACAAACCTTCTTTCAGCAAT--------
>GSM23699
ATCATATTTATGAAATTTTGGATCCTTACTGGGAATTTGTTTAATTTCACAAGTAATTACAGGATTATTTTTAGCTATAC
ATTATACAGCAGACACTATCTCAGCATTCTCATCAGTAGCACATATTTGCCGAGATGTAGATTATGGTTGAATAATACGA
AATATTCACGCAAACGGAGCATCNATTTGTATTTATATACATATTGGACGAGGTATTTATCACGGATCTTATATATATAA
AGAAACATGAAATATTGGAGTCATCTTATTATTTCTCGTTATAGCAACTGCATTCGTTGGATATGTGCTCCCATGAGGTC
AAATATCATTCTGAGGAGCCACTGTAATTACAAACCTTCTTTCAGCAAT--------
>GSM24113
ATTTTATTTATGAAACTTCGGGTTTTTACTAGGAATTTGTTTAATTTCACAAATTATTCCAGGTTTATTTTTAGCTATAC
ATTATACAGCAGACCCCATTTCAGCATTTTTGTCAGTAGCACATATTTGCCGCGACGTAGATTATGGTTGAATAATACGA
AATATTCATGCAAATGGAGCATTNATTTGTATTTATATACACATTGGACGAGGCATTTATCATGGGTCTTATATATATAA
AGAAACATGAAATATTGGAGTTATCTTATTATTTCTAGTTATAGCAACTGCATTCGTAGGATATGTTCTCCCGTGAGGTC
AAATATCATTCTGAGGAGCCACCGTAATTACAAATCTTCTTTCAGCTAT--------
>GSM23119
ATCATATTTATGAAATTTTGGATCCTTACTAGGAATTTGTTTAATTTCACAAGTAATTACAGGATTATTTTTAGCTATAC
ATTATACAGCAGACACTATCTCAGCATTCTCATCAGTAGCACATATTTGCCGAGATGTAGATTATGGTTGAATAATACGA
AATATTCACGCAAACGGAGCATCNATTTGTATTTATATACATATTGGACGAGGTATTTATCACGGATCTTATATATATAA
AGAAACATGAAATATTGGAGTCATCTTATTATTTCTCGTTATAGCAACTGCATTCGTTGGATATGTGCTCCCATGAGGTC
AAATATCATTCTGAGGAGCCACTGTAATTACAAAC-C-T--TC---TTTCNA-----
>GSM23245
ATCATATTTATGAAATTTTGGATCCTTACTAGGAATTTGTTTAATTTCACAAGTAATTACAGGATTATTTTTAGCTATAC
ATTATACAGCAGACACTATCTCAGCATTCTCATCAGTAGCACATATTTGCCGAGATGTAGATTATGGTTGAATAATACGA
AATATTCACGCAAACGGAGCATCNATTTGTATTTATATACATATTGGACGAGGTATTTATCACGGATCTTATATATATAA
AGAAACATGAAATATTGGAGTCATCTTATTATTTCTCGTTATAGCAACTGCATTCGTTGGATATGTGCTCCCATGAGGTC
AAATATCATTCTGAGGAGCCACTGTAATTACAAATCTTTCATCCA-TATCTAG----
>GSM23115
--CTCTCTCATGAAATTCC-GGTCCTTACTAGGATCTCGTTTAATTTCACAAGTAATTACAGGTATTT-TTTAGCTATAC
ATTATACAGCAGACACTATCTCAGCATTCTCATCAGTAGCACATATTCGCCGAGACGTAGATTATGGTTGAATAATACGA
AATATTCACGCAAACGGAGCATCNATTCG-ATTTATATACATATTGGACGAGGTATTTATCACGGATCTTATATATATAA
AGAAACATGAAATATTGGAGTCATCTTATTATTTCTCGTTATAGCAACTGCATTCGTTGGATATGTGCTCCCATGAGGTC
AAATATCATTCTGAGGAGCCACTGTAATTACAAACCTCCTTTCAGCAA-TTC-CAT-
>GSM23100
ATCATATTTATGAAATTTTGGATCCTTACTAGGAATTTGTTTAATTTCACAAGTAATTACAGGATTATTTTTAGCTATAC
ATTATACAGCAGACACTATCTCAGCATTCTCATCAGTAGCACATATTTGCCGAGATGTAGATTATGGTTGAATAATACGA
AATATTCACGCAAACGGAGCATCNATTTGTATTTATATACATATTGGACGAGGTATTTATCACGGATCTTATATATATAA
AGAAACATGAAATATTGGAGTCATCTTATTATTTCTCGTTATAGCAACTGCATTCGTTGGATATGTGCTCCCATGAGGTC
AAATATCATTCTGAGGAGCCACTGTAATTACAAACCTTCTTTCAGCAATTCCATAT-
>GSM23098
ATCATATTTATGAAATTTTGGATCCTTACTAGGAATTTGTTTAATTTCACAAGTAATTACAGGATTATTTTTAGCTATAC
ATTATACAGCAGACACTATCTCAGCATTCTCATCAGTAGCACATATTTGCCGAGATGTAGATTATGGTTGAATAATACGA
AATATTCACGCAAACGGAGCATCNATTTGTATTTATATACATATTGGACGAGGTATTTATCACGGATCTTATATATATAA
AGAAACATGAAATATTGGAGTCATCTTATTATTTCTCGTTATAGCAACTGCATTCGTTGGATATGTGCTCCCATGAGGTC
AAATATCATTCTGAGGAGCCACTGTAATTACAAACCTTCTTTCAGCAATTCCATAT-
>GSM23097
ATCATATTTATGAAATTTTGGATCCCTACTAGGAATTTGTTTAATTTCACAAGTAATTACAGGATTATTTTTAGCTATAC
ATTATACAGCAGACACTATCTCAGCATTCTCATCAGTAGCACATATTTGCCGAGATGTAGATTATGGTTGAATAATACGA
AATATTCACGCAAACGGAGCATCNATTTGTATTTATATACATATTGGACGAGGTATTTATCACGGATCTTATATATATAA
AGAAACATGAAATATTGGAGTCATCTTATTATTTCTCGTTATAGCAACTGCATTCGTTGGATATGTGCTCCCATGAGGTC
AAATATCATTCTGAGGAGCCACTGTAATTACAAACCTTCTTTCAGCAATTCCATAT-
>GSM23095
ATCATATTTATGAAATTTTGGATCCTTACTAGGAATTTGTTTAATTTCACAAGTAATTACAGGATTATTTTTAGCTATAC
ATTATACAGCAGACACTATCTCAGCATTCTCATCAGTAGCACATATTTGCCGAGATGTAGATTATGGTTGAATAATACGA
AATATTCACGCAAACGGAGCATCNATTTGTATTTATATACATATTGGACGAGGTATTTATCACGGATCTTATATATATAA
AGAAACATGAAATATTGGAGTCATCTTATTATTTCTCGTTATAGCAACTGCATTCGTTGGATATGTGCTCCCATGAGGTC
AAATATCATTCTGAGGAGCCACTGTAATTACAAACCTTCTTTCAGCAATTCCATAT-
>GSM23465
ATCATATTTATGAAATTTTGGATCCTTACTAGGAATTTGTTTAATTTCACAAGTAATTACAGGATTATTTTTAGCTATAC
ATTATACAGCAGACACTATCTCAGCATTCTCATCAGTAGCACATATTTGCCGAGATGTAGATTATGGTTGAATAATACGA
AATATTCACGCAAACGGAGCTTCNATTTGTATTTATATACATATTGGACGAGGTATTTATCACGGATCTTATATATATAA
AGAAACATGAAATATTGGAGTCATCTTATTATTTCTCGTTATAGCAACTGCATTCGTTGGATATGTGCTACCATGAGGTC
AAATATCATTCTGAGGGGCCACTGTAATTACAAACCTTCTTTCAGCAATTCCATAT-
>GSM23127
ATCATATTTATGAAATTTTGGATCCTTACTAGGAATTTGTTTAATTTCACAAGTAATTACAGGATTATTTTTAGCTATAC
ATTATACAGCAGACACTATCTCAGCATTCTCATCAGTAGCACATATTTGCCGAGATGTAGATTATGGTTGAATAATACGA
AATATTCACGCAAACGGAGCATCNATTTGTATTTATATACATATTGGACGAGGTATTTATCACGGATCTTATATATATAA
AGAAACATGAAATATTGGAGTCATCTTATTATTTCTCGTTATAGCAACTGCATTCGTTGGATATGTGCTCCCATGAGGTC
AAATATCATTCTGAGGAGCCACTGTAATTACAAACCTTCTTTCAGCAATTCCATAT-
>GSM23242
ATCATATTTATGAAATTTTGGATCCTTACTAGGAATTTGTTTAATTTCACAAGTAATTACAGGATTATTTTTAGCTATAC
ATTATACAGCAGACACTATCTCAGCATTCTCATCAGTAGCACATATTTGCCGAGATGTAGATTATGGTTGAATAATACGA
AATATTCACGCAAACGGAGCATCNATTTGTATTTATATACATATTGGACGAGGTATTTATCACGGATCTTATATATATAA
AGAAACATGAAATATTGGAGTTATCTTATTATTTCTCGTTATAGCAACTGCATTCGTTGGATATGTGCTCCCATGAGGTC
AAATATCATTCTGAGGAGCCACTGTAATTACAAACCTTCTTTCAGCAATTCCATAT-
>GSM23251
ATCATATTTATGAAATTTTGGATCCTTACTAGGAATTTGTTTAATTTCACAAGTAATTACAGGATTATTTTTAGCTATAC
ATTATACAGCAGACACTATCTCAGCATTCTCATCAGTAGCACATATTTGCCGAGATGTAGATTATGGTTGAATAATACGA
AATATTCACGCAAACGGAGCATCNATTTGTATTTATATACATATTGGACGAGGTATTTATCACGGATCTTATATATATAA
AGAAACATGAAATATTGGAGTCATCTTATTATTTCTCGTTATAGCAACTGCATTCGTTGGATATGTGCTCCCATGAGGTC
AAATATCATTCTGAGGAGCCACTGTAATTACAAACCTTCTTTCAGCAATTCCATAT-
>GSM23122
ATCATATTTATGAAATTTTGGATCCTTACTAGGAATTTGTTTAATTTCACAAGTAATTACAGGATTATTTTTAGCTATAC
ATTATACAGCAGACACTATCTCAGCATTCTCATCAGTAGCACATATTTGCCGAGATGTAGATTATGGTTGAATAATACGA
AATATTCACGCAAACGGAGCATCNATTTGTATTTATATACATATTGGACGAGGTATTTATCACGGATCTTATATATATAA
AGAAACATGAAATATTGGAGTCATCTTATTATTTCTCGTTATAGCAACTGCATTCGTTGGATATGTGCTCCCATGAGGTC
AAATATCATTCTGAGGAGCCACTGTAATTACAAACCTTCTTTCAGCAATTCCATAT-
>GSM23118
ATCATATTTATGAAATTTTGGATCCTTACTAGGAATTTGTTTAATTTCACAAGTAATTACAGGATTATTTTTAGCTATAC
ATTATACAGCAGACACTATCTCAGCATTCTCATCAGTAGCACATATTTGCCGAGATGTAGATTATGGTTGAATAATACGA
AATATTCACGCAAACGGAGCATCNATTTGTATTTATATACATATTGGACGAGGTATTTATCACGGATCTTATATATATAA
AGAAACATGAAATATTGGAGTCATCTTATTATTTCTCGTTATAGCAACTGCATTCGTTGGATATGTGCTCCCATGAGGTC
AAATATCATTCTGAGGAGCCACTGTAATTACAAACCTTCTTTCAGCAATTCCATAT-
>GSM23126
ATCATATTTATGAAATTTTGGATCCTTACTAGGAATTTGTTTAATTTCACAAGTAATTACAGGATTATTTTTAGCTATAC
ATTATACAGCAGACACTATCTCAGCATTCTCATCAGTAGCACATATTTGCCGAGATGTAGATTATGGTTGAATAATACGA
AATATTCACGCAAACGGAGCATCNATTTGTATTTATATACATATTGGACGAGGTATTTATCACGGATCTTATATATATAA
AGAAACATGAAATATTGGAGTCATCTTATTATTTCTCGTTATAGCAACTGCATTCGTTGGATATGTGCTCCCATGAGGTC
AAATATCATTCTGAGGAGCCACTGTAATTACAAACCTTCTTTCAGCAATTCCATAT-
>GSM23112
ATCATATTTATGAAATTTTGGATCCTTACTAGGAATTTGTTTAATTTCACAAGTAATTACAGGATTATTTTTAGCTATAC
ATTATACAGCAGACACTATCTCAGCATTCTCATCAGTAGCACATATTTGCCGAGATGTAGATTATGGTTGAATAATACGA
AATATTCACGCAAACGGAGCATCNATTTGTATTTATATACATATTGGACGAGGTATTTATCACGGATCTTATATATATAA
AGAAACATGAAATATTGGAGTCATCTTATTATTTCTCGTTATAGCAACTGCATTCGTTGGATATGTGCTCCCATGAGGTC
AAATATCATTCTGAGGAGCCACTGTAATTACAAACCTTCTTTCAGCAATTCCATAT-
>GSM23125
ATCATATTTATGAAATTTTGGATCCTTACTAGGAATTTGTTTAATTTCACAAGTAATTACAGGATTATTTTTAGCTATAC
ATTATACAGCAGACACTATCTCAGCATTCTCATCAGTAGCACATATTTGCCGAGATGTAGATTATGGTTGAATAATACGA
AATATTCACGCAAACGGAGCATCNATTTGTATTTATATACATATTGGACGAGGTATTTATCACGGATCTTATATATATAA
AGAAACATGAAATATTGGAGTCATCTTATTATTTCTCGTTATAGCAACTGCATTCGTTGGATATGTGCTCCCATGAGGTC
AAATATCATTCTGAGGAGCCACTGTAATTACAAACCTTCTTTCAGCAATTCCATAT-
>GSM23243
ATCATATTTATGAAATTTTGGATCNNA-NNNNGAATTTGTTTAATTTCACAAGTAATTACAGGATTATTTTTTGCTATAC
ATTATACAGCAGACACTATTTCAGCATTTTCATCAGTAGCACATATTTGCCGAGATGTAGATTATGGTTGAATAATACGA
AATATTCACGCAAACGGAGCATCNTTTTGTATTTATATACATATTGGACGAGGTATTTATCACGGATCTTATATATATAA
AGAAACATGAAATATTGGAGTCATCTTATTATTTCTCGTTATAGCAACTGCATTCGTTGGATATGTGCTCCCATGAGGTC
AAATATCATTCTGAGGAGCCACTGTAATTACAAACCTTCTTTCAGCAATTCCATAT-
>GSM23473
ATCATATTTATGAAATTTTGGATCCTTACTAGGAATTTGTTTAATTTCACAAGTAATTACAGGATTATTTTTAGCTATAC
ATTATACAGCAGACACTATCTCAGCATTCTCATCAGTAGCACATATTTGCCGAGATGTAGATTATGGTTGAATAATACGA
AATATTCACGCAAACGGAGCATCNATTTGTATTTATATACATATTGGACGAGGTATTTATCACGGATCTTATATATATAA
AGAAACATGAAATATTGGAGTCATCTTATTATTTCTCGTTATAGCAACTGCATTCGTTGGATATGTGCTACCATGAGGTC
AAATATCATTCTGAGGGGCCACTGTAATTACAAACCTTCTTTCAGCAACTCCATAT-
>GSM23464
ATCATATTTATGAAATTTTGGATCCTTACCCGGAATTTGTTTAATTTCACAAGTAATTACAGGATTATTTTTAGCTATAC
ATTATACAGCAGACACTATCTCAGCATTCTCATCAGTAGCACATATTTGCCGAGATGTAGATTATGGTTGAATAATACGA
AATATTCACGCAAACGGAGCATCNATTTGTATTTATATACATATTGGACGAGGTATTTATCACGGATCTTATATATATAA
AGAAACATGAAATATTGGAGTCATCTTATTATTTCTCGTTATAGCAACTGCATTCGTTGGATATGTGCTACCATGAGGTC
AAATATCATTCTGAGGGGCCACTGTAATTACAAACCTTCTTTCAGCAATTCCATAT-
>GSM23462
ATCATATTTATGAAATTTTGGATCCTTACTAGGAATTTGTTTAATTTCACAAGTAATTACAGGATTATTTTTAGCTATAC
ATTATACAGCAGACACTATCTCAGCATTCTCATCAGTAGCACATATTTGCCGAGATGTAGATTATGGTTGAATAATACGA
AATATTCACGCAAACGGAGCATCNATTTGTATTTATATACATATTGGACGAGGTATTTATCACGGATCTTATATATATAA
AGAAACATGAAATATTGGAGTCATCTTATTATTTCTCGTTATAGCAACTGCATTCGTTGGATATGTGCTACCATGAGGTC
AAATATCATTCTGAGGGGCCACTGTAATTACAAACCTTCTTTCAGCAATTCCATAT-
>GSM23472
ATCATATTTATGAAATTTTGGATCCTTACTAGGAATTTGTTTAATTTCACAAGTAATTACAGGATTATTTTTAGCTATAC
ATTATACAGCAGACACTATCTCAGCATTCTCATCAGTAGCACATATTTGCCGAGATGTAGATTATGGTTGAATAATACGA
AATATTCACGCAAACGGAGCATCNATTTGTATTTATATACATATTGGACGAGGTATTTATCACGGATCTTATATATATAA
AGAAACATGAAATATTGGAGTCATCTTATTATTTCTCGTTATAGCAACTGCATTCGTTGGATATGTGCTACCATGAGGTC
AAATATCATTCTGAGGGGCCACTGTAATTACAAACCTTCTTTCAGCAATTCCATAT-
>GSM23492
ATCATATTTATGAAATTTTGGATCCTTACTAGGAATTTGTTTAATTTCACAAGTAATTACAGGATTATTTTTAGCTATAC
ATTATACAGCAGACACTATCTCAGCATTCTCATCAGTAGCACATATTTGCCGAGATGTAGATTATGGTTGAATAATACGA
AATATTCACGCAAACGGAGCATCNATTTGTATTTATATACATATTGGACGAGGTATTTATCACGGATCTTATATATATAA
AGAAACATGAAATATTGGAGTCATCTTATTATTTCTCGTTATAGCAACTGCATTCGTTGGATATGTGCTACCATGAGGTC
AAATATCATTCTGAGGGGCCACTGTAATTACAAACCTTCTTTCAGCAATTCCATAT-
>GSM23508
ATCATATTTATGAAATTTTGGATCCTTACTAGGAATTTGTTTAATTTCACAAGTAATTACAGGATTATTTTTAGCTATAC
ATTATACAGCAGACACTATCTCAGCATTCTCATCAGTAGCACATATTTGCCGAGATGTAGATTATGGTTGAATAATACGA
AATATTCACGCAAACGGAGCATCNATTTGTATTTATATACATATTGGACGAGGTATTTATCACGGATCTTATATATATAA
AGAAACATGAAATATTGGAGTCATCTTATTATTTCTCGTTATAGCAACTGCATTCGTTGGATATGTGCTACCATGAGGTC
AAATATCATTCTGAGGGGCCACTGTAATTACAAACCTTCTTTCAGCAATTCCATAT-
>GSM23491
ATCATATTTATGAAATTTTGGATCCTTACTAGGAATTTGTTTAATTTCACAAGTAATTACAGGATTATTTTTAGCTATAC
ATTATACAGCAGACACTATCTCAGCATTCTCATCAGTAGCACATATTTGCCGAGATGTAGATTATGGTTGAATAATACGA
AATATTCACGCAAACGGAGCATCNATTTGTATTTATATACATATTGGACGAGGTATTTATCACGGATCTTATATATATAA
AGAAACATGAAATATTGGAGTCATCTTATTATTTCTCGTTATAGCAACTGCATTCGTTGGATATGTGCTACCATGAGGTC
AAATATCATTCTGAGGGGCCACTGTAATTACAAACCTTCTTTCAGCAATTCCATAT-
>GSM23507
ATCATATTTATGAAATTTTGGATCCTTACTAGGAATTTGTTTAATTTCACAAGTAATTACAGGATTATTTTTAGCTATAC
ATTATACAGCAGACACTATCTCAGCATTCTCATCAGTAGCACATATTTGCCGAGATGTAGATTATGGTTGAATAATACGA
AATATTCACGCAAACGGAGCATCNATTTGTATTTATATACATATTGGACGAGGTATTTATCACGGATCTTATATATATAA
AGAAACATGAAATATTGGAGTCATCTTATTATTTCTCGTTATAGCAACTGCATTCGTTGGATATGTGCTACCATGAGGTC
AAATATCATTCTGAGGGGCCACTGTAATTACAAACCTTCTTTCAGCAATTCCATAT-
>GSM23499
ATCATATTTATGAAATTTTGGATCCTTACTAGGAATTTGTTTAATTTCACAAGTAATTACAGGATTATTTTTAGCTATAC
ATTATACAGCAGACACTATCTCAGCATTCTCATCAGTAGCACATATTTGCCGAGATGTAGATTATGGTTGAATAATACGA
AATATTCACGCAAACGGAGCATCNATTTGTATTTATATACATATTGGACGAGGTATTTATCACGGATCTTATATATATAA
AGAAACATGAAATATTGGAGTCATCTTATTATTTCTCGTTATAGCAACTGCATTCGTTGGATATGTGCTACCATGAGGTC
AAATATCATTCTGAGGGGCCACTGTAATTACAAACCTTCTTTCAGCAATTCCATAT-
>GSM23498
ATCATATTTATGAAATTTTGGATCCTTACTAGGAATTTGTTTAATTTCACAAGTAATTACAGGATTATTTTTAGCTATAC
ATTATACAGCAGACACTATCTCAGCATTCTCATCAGTAGCACATATTTGCCGAGATGTAGATTATGGTTGAATAATACGA
AATATTCACGCAAACGGAGCATCNATTTGTATTTATATACATATTGGACGAGGTATTTATCACGGATCTTATATATATAA
AGAAACATGAAATATTGGAGTCATCTTATTATTTCTCGTTATAGCAACTGCATTCGTTGGATATGTGCTACCATGAGGTC
AAATATCATTCTGAGGGGCCACTGTAATTACAAACCTTCTTTCAGCAATTCCATAT-
>GSM23488
ATCATATTTATGAAATTTTGGATCCTTACTAGGAATTTGTTTAATTTCACAAGTAATTACAGGATTATTTTTAGCTATAC
ATTATACAGCAGACACTATCTCAGCATTCTCATCAGTAGCACATATTTGCCGAGATGTAGATTATGGTTGAATAATACGA
AATATTCACGCAAACGGAGCATCNATTTGTATTTATATACATATTGGACGAGGTATTTATCACGGATCTTATATATATAA
AGAAACATGAAATATTGGAGTCATCTTATTATTTCTCGTTATAGCAACTGCATTCGTTGGATATGTGCTACCATGAGGTC
AAATATCATTCTGAGGGGCCACTGTAATTACAAACCTTCTTTCAGCAATTCCATAT-
>GSM23511
ATCATATTTATGAAATTTTGGATCCTTACTAGGAATTTGTTTAATTTCACAAGTAATTACAGGATTATTTTTAGCTATAC
ATTATACAGCAGACACTATCTCAGCATTCTCATCAGTAGCACATATTTGCCGAGATGTAGATTATGGTTGAATAATACGA
AATATTCACGCAAACGGAGCATCNATTTGTATTTATATACATATTGGACGAGGTATTTATCACGGATCTTATATATATAA
AGAAACATGAAATATTGGAGTCATCTTATTATTTCTCGTTATAGCAACTGCATTCGTTGGATATGTGCTACCATGAGGTC
AAATATCATTCTGAGGGGCCACTGTAATTACAAACCTTCTTTCAGCAATTCCATAT-
>GSM23487
ATCATATTTATGAAATTTTGGATCCTTACTAGGAATTTGTTTAATTTCACAAGTAATTACAGGATTATTTTTAGCTATAC
ATTATACAGCAGACACTATCTCAGCATTCTCATCAGTAGCACATATTTGCCGAGATGTAGATTATGGTTGAATAATACGA
AATATTCACGCAAACGGAGCATCNATTTGTATTTATATACATATTGGACGAGGTATTTATCACGGATCTTATATATATAA
AGAAACATGAAATATTGGAGTCATCTTATTATTTCTCGTTATAGCAACTGCATTCGTTGGATATGTGCTACCATGAGGTC
AAATATCATTCTGAGGGGCCACTGTAATTACAAACCTTCTTTCAGCAATTCCATAT-
>GSM23504
ATCATATTTATGAAATTTTGGATCCTTACTAGGAATTTGTTTAATTTCACAAGTAATTACAGGATTATTTTTAGCTATAC
ATTATACAGCAAACACTATCTCAGCATTCTCATCAGTAGCACATATTTGCCGAGATGTAGATTATGGTTGAATAATACGA
AATATTCACGCAAACGGAGCATCNATTTGTATTTATATACATATTGGACGAGGTATTTATCACGGATCTTATATATATAA
AGAAACATGAAATATTGGAGTCATCTTATTATTTCTCGTTATAGCAACTGCATTCGTTGGATATGTGCTACCATGAGGTC
AAATATCATTCTGAGGGGCCACTGTAATTACAAACCTTCTTTCAGCAATTCCATAT-
>GSM23510
ATCATATTTATGAAATTTTGGATCCTTACTAGGGACTTGTTTAATTTCACAAGTAATTACAGGATTATTTTTAGCTATAC
ATTATACAGCAGACACTATCTCAGCATTCTCATCAGTAGCACATATTTGCCGAGATGTAGATTATGGTTGAATAATACGA
AATATTCACGCAAACGGAGCATCNATTTGTATTTATATACATATTGGACGAGGTATTTATCACGGATCTTATATATATAA
AGAAACATGAAATATTGGAGTCATCTTATTATTTCTCGTTATAGCAACTGCATTCGTTGGATATGTGCTACCATGAGGTC
AAATATCATTCTGAGGGGCCACTGTAATTACAAACCTTCTTTCAGCAATTCCATAT-
>GSM23501
ATCATATTTATGAAATTTTGGATCTTACCTAGGAATTTGTTTAATTTCACAAGTAATTACAGGATTATTTTTAGCTATAC
ATTATACAGCAGACACTATCTCAGCATTCTCATCAGTAGCACATATTTGCCGAGATGTAGATTATGGTTGAATAATACGA
AATATTCACGCAAACGGAGCATCNATTTGTATTTATATACATATTGGACGAGGTATTTATCACGGATCTTATATATATAA
AGAAACATGAAATATTGGAGTCATCTTATTATTTCTCGTTATAGCAACTGCATTCGTTGGATATGTGCTACCATGAGGTC
AAATATCATTCTGAGGGGCCACTGTAATTACAAACCTTCTTTCAGCAATTCCATAT-
>GSM23483
ATCATATTTATGAAATTTTGGATCCTTACTAGGAATTTGTTTAATTTCACAAGTAATTACAGGATTATTTTTAGCTATAC
ATTATACAGCAGACACTATCTCAGCATTCTCATCAGTAGCACATATTTGCCGAGATGTAGATTATGGTTGAATAATACGA
AATATTCACGCAAACGGAGCATCNATTTGTATTTATATACATATTGGACGAGGTATTTATCACGGATCTTATATATATAA
AGAAACATGAAATATTGGAGTCATCTTATTATTTCTCGTTATAGCAACTGCATTCGTTGGATATGTGCTACCATGAGGTC
AAATATCATTCTGAGGGGCCACTGTAATTACAAACCTTCTTTCAGCAATTCCATAT-
>GSM23471
ATCATATTTATGAAATTTTGGATCCTTACTAGGAATTTGTTTAATTTCACAAGTAATTACAGGATTATTTTTAGCTATAC
ATTATACAGCAGACACTATCTCAGCATTCTCATCAGTAGCACATATTTGCCGAGATGTAGATTATGGTTGAATAATACGA
AATATTCACGCAAACGGAGCATCNATTTGTATTTATATACATATTGGACGAGGTATTTATCACGGATCTTATATATATAA
AGAAACATGAAATATTGGAGTCATCTTATTATTTCTCGTTATAGCAACTGCATTCGTTGGATATGTGCTACCATGAGGTC
AAATATCATTCTGAGGGGCCACTGTAATTACAAACCTTCTTTCAGCAATTCCATAT-
>GSM23489
ATCATATTTATGAAATTTTGGATCCTTACTAGGAATTTGTTTAATTTCACAAGTAATTACAGGATTATTTTTAGCTATAC
ATTATACAGCAGACACTATCTCAGCATTCTCATCAGTAGCACATATTTGCCGAGATGTAGATTATGGTTGAATAATACGA
AATATTCACGCAAACGGAGCATCNATTTGTATTTATATACATATTGGACGAGGTATTTATCACGGATCTTATATATATAA
AGAAACATGAAATATTGGAGTCATCTTATTATTTCTCGTTATAGCAACTGCATTCGTTGGATATGTGCTACCATGAGGTC
AAATATCATTCTGAGGGGCCACTGTAATTACAAACCTTCTTTCAGCAATTCCATAT-
>GSM23495
ATCATATTTATTAAATTTTGGATCCTTACTAGGAATTTGTTTAATTTCACAAGTAATTACAGGATTATTTTTAGCTATAC
ATTATACAGCAGACACTATCTCAGCATTCTCATCAGTAGCACATATTTGCCGAGATGTAGATTACGGTTGAATAATACGA
AATATTCACGCAAACGGAGCATCNATTTGTATTTATATACATATTGGACGAGGTATTTATCACGGATCTTATATATATAA
AGAAACATGAAATATTGGAGTCATCTTATTATTTCTCGTTATAGCAACTGCATTCGTTGGATATGTGCTACCATGAGGTC
AAATATCATTCTGAGGGGCCACTGTAATTACAAACCTTCTTTCAGCAATTCCATAT-
>GSM23475
ATCATATTTATTAAATTTTGGATCCTTACTAGGAATTTGTTTAATTTCACAAGTAATTACAGGATTATTTTTAGCTATAC
ATTATACAGCAGACACTATCTCAGCATTCTCATCAGTAGCACATATTTGCCGAGATGTAGATTATGGTTGAATAATACGA
AATATTCACGCAAACGGAGCATCNATTTGTATTTATATACATATTGGACGAGGTATTTATCACGGATCTTATATATATAA
AGAAACATGAAATATTGGAGTCATCTTATTATTTCTCGTTATAGCAACTGCATTCGTTGGATATGTGCTACCATGAGGTC
AAATATCATTCTGAGGGGCCACTGTAATTACAAACCTTCTTTCAGCAATTCCATAT-
>GSM23562
ATCATATTTATGAAATTTTGGATCCTTACTAGGAATTTGTTTAATTTCACAAGTAATTACAGGATTATTTTTAGCTATAC
ATTATACAGCAGACACTATCTCAGCATTCTCATCAGTAGCACATATTTGCCGAGATGTAGATTATGGTTGAATAATACGA
AATATTCACGCAAACGGAGCATCNATTTGTATTTATATACATATTGGACGAGGTATTTATCACGGATCTTATATATATAA
AGAAACATGAAATATTGGAGTCATCTTATTATTTCTCGTTATAGCAACTGCATTCGTTGGATATGTGCTACCATGAGGTC
AAATATCATTCTGAGGGGCCACTGTAATTACAAACCTTCTTTCAGCAATTCCATAT-
>GSM23561
ATCATATTTATGAAATTTTGGATCCTTACTAGGAATTTGTTTAATTTCACAAGTAATTACAGGATTATTTTTAGCTATAC
ATTATACAGCAGACACTATCTCAGCATTCTCATCAGTAGCACATATTTGCCGAGATGTAGATTATGGTTGAATAATACGA
AATATTCACGCAAACGGAGCATCNATTTGTATTTATATACATATTGGACGAGGTATTTATCACGGATCTTATATATATAA
AGAAACATGAAATATTGGAGTCATCTTATTATTTCTCGTTATAGCAACTGCATTCGTTGGATATGTGCTACCATGAGGTC
AAATATCATTCTGAGGGGCCACTGTAATTACAAACCTTCTTTCAGCAATTCCATAT-
>GSM23560
ATCATATTTATGAAATTTTGGATCCTTACTAGGAATTTGTTTAATTTCACAAGTAATTACAGGATTATTTTTAGCTATAC
ATTATACAGCAGACACTATCTCAGCATTCTCATCAGTAGCACATATTTGCCGAGATGTAGATTATGGTTGAATAATACGA
AATATTCACGCAAACGGAGCATCNATTTGTATTTATATACATATTGGACGAGGTATTTATCACGGATCTTATATATATAA
AGAAACATGAAATATTGGAGTCATCTTATTATTTCTCGTTATAGCAACTGCATTCGTTGGATATGTGCTACCATGAGGTC
AAATATCATTCTGAGGGGCCACTGTAATTACAAACCTTCTTTCAGCAATTCCATAT-
>GSM23559
ATCATATTTATGAAATTTTGGATCCTTACTAGGAATTTGTTTAATTTCACAAGTAATTACAGGATTATTTTTAGCTATAC
ATTATACAGCAGACACTATCTCAGCATTCTCATCAGTAGCACATATTTGCCGAGATGTAGATTATGGTTGAATAATACGA
AATATTCACGCAAACGGAGCATCNATTTGTATTTATATACATATTGGACGAGGTATTTATCACGGATCTTATATATATAA
AGAAACATGAAATATTGGAGTCATCTTATTATTTCTCGTTATAGCAACTGCATTCGTTGGATATGTGCTACCATGAGGTC
AAATATCATTCTGAGGGGCCACTGTAATTACAAACCTTCTTTCAGCAATTCCATAT-
>GSM23548
ATCATATTTATGAAATTTTGGATCCTTACTAGGAATTTGTTTAATTTCACAAGTAATTACAGGATTATTTTTAGCTATAC
ATTATACAGCAGACACTATCTCAGCATTCTCATCAGTAGCACATATTTGCCGAGATGTAGATTATGGTTGAATAATACGA
AATATTCACGCAAACGGAGCATCNATTTGTATTTATATACATATTGGACGAGGTATTTATCACGGATCTTATATATATAA
AGAAACATGAAATATTGGAGTCATCTTATTATTTCTCGTTATAGCAACTGCATTCGTTGGATATGTGCTACCATGAGGTC
AAATATCATTCTGAGGGGCCACTGTAATTACAAACCTTCTTTCAGCAATTCCATAT-
>GSM23515
ATCATATTTATGAAATTTTGGATCCTTACAAGGAATTTGTTTAATTTCACAAGTAATTACAGGATTATTTTTAGCTATAC
ATTATACAGCAGACACTATCTCAGCATTCTCATCAGTAGCACATATTTGCCGAGACGTAGATTATGGTTGAATAATACGA
AATATTCACGCAAACGGAGCATCNATTTGTATTTATATACATATTGGACGAGGTATTTATCACGGATCTTATATATATAA
AGAAACATGAAATATTGGAGTCATCTTATTATTTCTCGTTATAGCAACTGCATTCGTTGGATATGTGCTACCATGAGGTC
AAATATCATTCTGAGGGGCCACTGTAATTACAAACCTTCTTTCAGCAATTCCATAT-
>GSM23553
ANCATATTTATGAAATTTTGGATCCTTACTAGGAATTTGTTTAATTTCACAAGTAATTACAGGATTATTTTTAGCTATAC
ATTATACAGCAGACACTATCTCAGCATTCTCATCAGTAGCACATATTTGCCGAGACGTAGATTATGGTTGAATAATACGA
AATATTCACGCAAACGGAGCATCNATTTGTATTTATATACATATTGGACGAGGTATTTATCACGGATCTTATATATATAA
AGAAACATGAAATATTGGAGTCATCTTATTATTTCTCGTTATAGCAACTGCATTCGTTGGATATGTGCTACCATGAGGTC
AAATATCATTCTGAGGGGCCACTGTAATTACAAACCTTCTTTCAGCAATTCCATAT-
>GSM23523
ATCATATTTATGAAATTTTGGATCCTTACAANGAATTTGTTTAATTTCACAAGTAATTACAGGATTATTTTTAGCTATAC
ATTATACAGCAGACACTATCTCAGCATTCTCATCAGTAGCACATATTTGCCGAGATGTAGATTATGGTTGAATAATACGA
AATATTCACGCAAACGGAGCATCNATTTGTATTTATATACATATTGGACGAGGTATTTATCACGGATCTTATATATATAA
AGAAACATGAAATATTGGAGTCATCTTATTATTTCTCGTTATAGCAACTGCATTCGTTGGATATGTGCTACCATGAGGTC
AAATATCATTCTGAGGGGCCACTGTAATTACAAACCTTCTTTCAGCAATTCCATAT-
>GSM23532
ATCATATTTATGAAATTTTGGATCCTTACAAGGAATTTGTTTAATTTCACAAGTAATTACAGGATTATTTTTAGCTATAC
ATTATACAGCAGACACTATCTCAGCATTCTCATCAGTAGCACATATTTGCCGAGATGTAGATTATGGTTGAATAATACGA
AATATTCACGCAAACGGAGCATCNATTTGTATTTATATACATATTGGACGAGGTATTTATCACGGATCTTATATATATAA
AGAAACATGAAATATTGGAGTCATCTTATTATTTCTCGTTATAGCAACTGCATTCGTTGGATATGTGCTACCATGAGGTC
AAATATCATTCTGAGGGGCCACTGTAATTACAAACCTTCTTTCAGCAATTCCATAT-
>GSM23554
ATCATATTTATGAAATTTTGGATCCTAACANGGAATTTGTTTAATTTCACAAGTAATTACAGGATTATTTTTAGCTATAC
ATTATACAGCAGACACTATCTCAGCATTCTCATCAGTAGCACATATTTGCCGAGATGTAGATTATGGTTGAATAATACGA
AATATTCACGCAAACGGAGCATCNATTTGTATTTATATACATATTGGACGAGGTATTTATCACGGATCTTATATATATAA
AGAAACATGAAATATTGGAGTCATCTTATTATTTCTCGTTATAGCAACTGCATTCGTTGGATATGTGCTACCATGAGGTC
AAATATCATTCTGAGGGGCCACTGTAATTACAAACCTTCTTTCAGCAATTCCATAT-
>GSM23558
ATCATATTTATGAAATTTTGGATCTTAACTNGGAATTTGTTTAATTTCACAAGTAATTACAGGATTATTTTTAGCTATAC
ATTATACAGCAGACACTATCTCAGCATTCTCATCAGTAGCACATATTTGCCGAGATGTAGATTATGGTTGAATAATACGA
AATATTCACGCAAACGGAGCATCNATTTGTATTTATATACATATTGGACGAGGTATTTATCACGGATCTTATATATATAA
AGAAACATGAAATATTGGAGTCATCTTATTATTTCTCGTTATAGCAACTGCATTCGTTGGATATGTGCTACCATGAGGTC
AAATATCATTCTGAGGGGCCACTGTAATTACAAACCTTCTTTCAGCAATTCCATAT-
>GSM23533
ATCATATTTATGAAATTTTGGATCCNNACTAGGAATTTGTTTAATTTCACAAGTAATTACAGGATTATTTTTAGCTATAC
ATTATACAGCAGACACTATCTCAGCATTCTCATCAGTAGCACATATTTGCCGAGATGTAGATTATGGTTGAATAATACGA
AATATTCACGCAAACGGAGCATCNATTTGTATTTATATACATATTGGACGAGGTATTTATCACGGATCTTATATATATAA
AGAAACATGAAATATTGGAGTCATCTTATTATTTCTCGTTATAGCAACTGCATTCGTTGGATATGTGCTACCATGAGGTC
AAATATCATTCTGAGGGGCCACTGTAATTACAAACCTTCTTTCAGCAATTCCATAT-
>GSM23514
ATCATATTTATGAAATTTTGGATNNAACNNNNNNNTTTGTTTAATTTCACAAGTAATTACAGGATTATTTTTAGCTATAC
ATTATACAGCAGACACTATCTCAGCATTCTCATCAGTAGCACATATTTGCCGAGATGTAGATTATGGTTGAATAATACGA
AATATTCACGCAAACGGAGCATCNTTTTGTATTTATATACATATTGGACGAGGTATTTATCACGGATCTTATATATATAA
AGAAACATGAAATATTGGAGTCATCTTATTATTTCTCGTTATAGCAACTGCATTCGTTGGATATGTGCTACCATGAGGTC
AAATATCATTCTGAGGGGCCACTGTAATTACAAACCTTCTTTCAGCAATTCCATAT-
>GSM23536
TTCATATTTATGAAATTTTGGATNCANCAAANGAATTTGCTTAATTTCACAAGTAATTACAGGATTATTTTTAGCTATAC
ATTATACAGCAGACACTATCTCAGCATTCTCATCAGTAGCACATATTTGCCGAGATGTAGATTATGGTTGAATAATACGA
AATATTCACGCAAACGGAGCATCNTTTTGTATTTATATACATATTGGACGAGGTATTTATCACGGATCTTATATATATAA
AGAAACATGAAATATTGGAGTCATCTTATTATTTCTCGTTATAGCAACTGCATTCGTTGGATATGTGCTACCATGAGGTC
AAATATCATTCTGAGGGGCCACTGTAATTACAAACCTTCTTTCAGCAATTCCATAT-
>GSM23556
----NATTTATGAAATTTTGGANANNNANA-GGAATTTGTTTAATTTCACAAGTAATTACAGGATTATTTTTAGCTATAC
ATTATACAGCAGACACTATCTCAGCATTCTCATCAGTAGCACATATTTGCCGAGATGTAGATTATGGTTGAATAATACGA
AATATTCACGCAAACGGAGCATCNATTTGTATTTATATACATATTGGACGAGGTATTTATCACGGATCTTATATATATAA
AGAAACATGAAATATTGGAGTCATCTTATTATTTCTCGTTATAGCAACTGCATTCGTTGGATATGTGCTACCATGAGGTC
AAATATCATTCTGAGGGGCCACTGTAATTACAAACCTTCTTTCAGCAATTCCATAT-
>GSM23531
-TTATATTTATGAAATTTTGGATCCTTAATAGGAATTTGTTTAATTTCACAAGTAATTACAGGATTATTTTTAGCTATAC
ATTATACAGCAGACACTATCTCAGCATTCTCATCAGTAGCACATATTTGCCGAGATGTAAATTATGGTTGAATAATACAA
AATATTCACGCAAACGGAGCATCNATTTGTATTTATATACATATTGGACGAGGTATTTATCACGGATCTTATATATTTAA
AGAAACATGAAATATTGGAGTCATCTTATTATTTCTCGTTATAGCAACTGCATTCGTTGGATATGTGCTACCATGAGGTC
AAATATCATTCTGAGGGGCCACTGTAATTACAAACCTTCTTTCATCAATTCCATAT-
>GSM23509
ATCATATTTATGAAATTTTGGATCCTTACTAGGAATTTGTTTAATTTCACAAGTAATTACAGGATTATTTTTAGCTATAC
ATTATACAGCAGACACTATCTCAGCATTCTCATCAGTAGCACATATTTGCCGAGATGTAGATTATGGTTGAATAATACGA
AATATTCACGCAAACGGAGCATCNATTTGTATTTATATACATATTGGACGAGGTATTTATCACGGATCTTATATATATAA
AGAAACATGAAATATTGGAGTCATCTTATTATTTCTCGTTATAGCAACTGCATTCGTTGGATATGTGCTACCATGAGGTC
AAATATCATTCTGAGGGGCCACTGTAATTACAAACCTTCTTTCAGCAATTCCATAT-
>GSM23506
ATCATATTTATGAAATTTTGGATCCTTACTAGGAATTTGTTTAATTTCACAAGTAATTACAGGATTATTTTTAGCTATAC
ATTATACAGCAGACACTATCTCAGCATTCTCATCAGTAGCACATATTTGCCGAGATGTAGATTATGGTTGAATAATACGA
AATATTCACGCAAACGGAGCATCNATTTGTATTTATATACATATTGGACGAGGTATTTATCACGGATCTTATATATATAA
AGAAACATGAAATATTGGAGTCATCTTATTATTTCTCGTTATAGCAACTGCATTCGTTGGATATGTGCTACCATGAGGTC
AAATATCATTCTGAGGGGCCACTGTAATTACAAACCTTCTTTCAGCAATTCCATAT-
>GSM23493
ATCATATTTATGAAATTTTGGATCCTTACTAGGAATTTGTTTAATTTCACAAGTAATTACAGGATTATTTTTAGCTATAC
ATTATACAGCAGACACTATCTCAGCATTCTCATCAGTAGCACATATTTGCCGAGATGTAGATTATGGTTGAATAATACGA
AATATTCACGCAAACGGAGCATCNATTTGTATTTATATACATATTGGACGAGGTATTTATCACGGATCTTATATATATAA
AGAAACATGAAATATTGGAGTCATCTTATTATTTCTCGTTATAGCAACTGCATTCGTTGGATATGTGCTACCATGAGGTC
AAATATCATTCTGAGGGGCCACTGTAATTACAAACCTTCTTTCAGCAATTCCATAT-
>GSM23485
ATCATATTTATGAAATTTTGGATCCTTACTAGGAATTTGTTTAATTTCACAAGTAATTACAGGATTATTTTTAGCTATAC
ATTATACAGCAGACACTATCTCAGCATTCTCATCAGTAGCACATATTTGCCGAGATGTAGATTATGGTTGAATAATACGA
AATATTCACGCAAACGGAGCATCNATTTGTATTTATATACATATTGGACGAGGTATTTATCACGGATCTTATATATATAA
AGAAACATGAAATATTGGAGTCATCTTATTATTTCTCGTTATAGCAACTGCATTCGTTGGATATGTGCTACCATGAGGTC
AAATATCATTCTGAGGGGCCACTGTAATTACAAACCTTCTTTCAGCAATTCCATAT-
>GSM23480
ATCATATTTATGAAATTTTGGATCCTTACTAGGAATTTGTTTAATTTCACAAGTAATTACAGGATTATTTTTAGCTATAC
ATTATACAGCAGACACTATCTCAGCATTCTCATCAGTAGCACATATTTGCCGAGATGTAGATTATGGTTGAATAATACGA
AATATTCACGCAAACGGAGCATCNATTTGTATTTATATACATATTGGACGAGGTATTTATCACGGATCTTATATATATAA
AGAAACATGAAATATTGGAGTCATCTTATTATTTCTCGTTATAGCAACTGCATTCGTTGGATATGTGCTACCATGAGGTC
AAATATCATTCTGAGGGGCCACTGTAATTACAAACCTTCTTTCAGCAATTCCATAT-
>GSM23470
ATCATATTTATGAAATTTTGGATCCTTACTAGGAATTTGTTTAATTTCACAAGTAATTACAGGATTATTTTTAGCTATAC
ATTATACAGCAGACACTATCTCAGCATTCTCATCAGTAGCACATATTTGCCGAGATGTAGATTATGGTTGAATAATACGA
AATATTCACGCAAACGGAGCATCNATTTGTATTTATATACATATTGGACGAGGTATTTATCACGGATCTTATATATATAA
AGAAACATGAAATATTGGAGTCATCTTATTATTTCTCGTTATAGCAACTGCATTCGTTGGATATGTGCTACCATGAGGTC
AAATATCATTCTGAGGGGCCACTGTAATTACAAACCTTCTTTCAGCAATTCCATAT-
>GSM23466
ATCATATTTATGAAATTTTGGATCCTTACTAGGAATTTGTTTAATTTCACAAGTAATTACAGGATTATTTTTAGCTATAC
ATTATACAGCAGACACTATCTCAGCATTCTCATCAGTAGCACATATTTGCCGAGATGTAGATTATGGTTGAATAATACGA
AATATTCACGCAAACGGAGCATCNATTTGTATTTATATACATATTGGACGAGGTATTTATCACGGATCTTATATATATAA
AGAAACATGAAATATTGGAGTCATCTTATTATTTCTCGTTATAGCAACTGCATTCGTTGGATATGTGCTACCATGAGGTC
AAATATCATTCTGAGGGGCCACTGTAATTACAAACCTTCTTTCAGCAATTCCATAT-
>GSM23481
ATCATATTTATGAAATTTTGGATCCTTATTAGGAATTTGTTTAATTTCACAAGTAATTACAGGATTATTTTTAGCTATAC
ATTATACAGCAGACACTATCTCAGCATTCTCATCAGTAGCACATATTTGCCGAGATGTAGATTATGGTTGAATAATACGA
AATATTCACGCAAACGGAGCATCNATTTGTATTTATATACATATTGGACGAGGTATTTATCACGGATCTTATATATATAA
AGAAACATGAAATATTGGAGTCATCTTATTATTTCTCGTTATAGCAACTGCATTCGTTGGATATGTGCTACCATGAGGTC
AAATATCATTCTGAGGGGCCACTGTAATTACAAACCTTCTTTCAGCAATTCCATAT-
>GSM23476
ATCATATTTATGAAATTTTGGATCCTTACTAGGAATTTGTTTAATTTCACAAGTAATTACAGGATTATTTTTAGCTATAC
ATTATACAGCAGACACTATCTCAGCATTCTCATCAGTAGCACATATTTGCCGAGATGTAGATTATGGTTGAATAATACGA
AATATTCACGCAAACGGAGCATCNATTTGTATTTATATACATATTGGACGAGGTATTTATCACGGATCTTATATATATAA
AGAAACATGAAATATTGGAGTCATCTTATTATTTCTCGTTATAGCAACTGCATTCGTTGGATATGTGCTACCATGAGGTC
AAATATCATTCTGAGGGGCCACTGTAATTACAAACCTTCTTTCAGCAATTCCATAT-
>GSM23477
ATCATATTTATGAAATTTTGGATCCTTACCCGGAATTTGTTTAATTTCACAAGTAATTACAGGATTATTTTTAGCTATAC
ATTATACAGCAGACACTATCTCAGCATTCTCATCAGTAGCACATATTTGCCGAGATGTAGATTATGGTTGAATAATACGA
AATATTCACGCAAACGGAGCATCNATTTGTATTTATATACATATTGGACGAGGTATTTATCACGGATCTTATATATATAA
AGAAACATGAAATATTGGAGTCATCTTATTATTTCTCGTTATAGCAACTGCATTCGTTGGATATGTGCTACCATGAGGTC
AAATATCATTCTGAGGGGCCACTGTAATTACAAACCTTCTTTCAGCAATTCCATAT-
>GSM23502
ATCATATTTATGAAATTTTGGATCCTTACTNGGAATTTGTTTAATTTCACAAGTAATTACAGGATTATTTTTAGCTATAC
ATTATACAGCAGACACTATCTCAGCATTCTCATCAGTAGCACATATTTGCCGAGATGTAGATTATGGTTGAATAATACGA
AATATTCACGCAAACGGAGCATCNATTTGTATTTATATACATATTGGACGAGGTATTTATCACGGATCTTATATATATAA
AGAAACATGAAATATTGGAGTCATCTTATTATTTCTCGTTATAGCAACTGCATTCGTTGGATATGTGCTACCATGAGGTC
AAATATCATTCTGAGGGGCCACTGTAATTACAAACCTTCTTTCAGCAATTCCATAT-
>GSM23494
-TTATATTTATGAAATTTTGGATCCTTACTAGGAATTTGTTTAATTTCACAAGTAATTACAGGATTATTTTTAGCTATAC
ATTATACAGCAGACACTATCTCAGCATTCTCATCAGTAGCACATATTTGCCGAGATGTAGATTATGGTTGAATAATACGA
AATATTCACGCAAACGGAGCATCNATTTGTATTTATATACATATTGGACGAGGTATTTATCACGGATCTTATATATATAA
AGAAACATGAAATATTGGAGTCATCTTATTATTTCTCGTTATAGCAACTGCATTCGTTGGATATGTGCTACCATGAGGTC
AAATATCATTCTGAGGGGCCACTGTAATTACAAACCTTCTTTCAGCAATTCCATAT-
>GSM23468
ATCATATTTATGAAATTTTGGATCCTTACTAGGAATTTGTTTAATTTCACAAGTAATTACAGGATTATTTTTAGCTATAC
ATTATACAGCAGACACTATCTCAGCATTCTCATCAGTAGCACATATTTGCCGAGATGTAGATTATGGTTGAATAATACGA
AATATTCACGCAAACGGAGCATCNATTTGTATTTATATACATATTGGACGAGGTATTTATCACGGATCTTATATATATAA
AGAAACATGAAATATTGGAGTCATCTTATTATTTCTCGTTATAGCAACTGCATTCGTTGGATATGTGCTACCATGAGGTC
AAATATCATTCTGAGGGGCCACTGTAATTACAAACCTTCTTTCAGCAATTCCATAT-
>GSM23503
ATCATATTTATGAAATTTTGGATCCTTACTAGGAATTTGTTTAATTTCACAAGTAATTACAGGATTATTTTTAGCTATAC
ATTATACAGCAGACACTATCTCAGCATTCTCATCAGTAGCACATATTTGCCGAGATGTAGATTATGGTTGAATAATACGA
AATATTCACGCAAACGGAGCATCNATTTGTATTTATATACATATTGGACGAGGTATTTATCACGGATCTTATATATATAA
AGAAACATGAAATATTGGAGTCATCTTATTATTTCTCGTTATAGCAACTGCATTCGTTGGATATGTGCTACCATGAGGTC
AAATATCATTCTGAGGGGCCACTGTAATTACAAACCTTCTTTCAGCAATTCCATAT-
>GSM23490
ATCATATTTATGAAATTTTGGATCCTTACTAGGAATTTGTTTAATTTCACAAGTAATTACAGGATTATTTTTAGCTATAC
ATTATACAGCAGACACTATCTCAGCATTCTCATCAGTAGCACATATTTGCCGAGATGTAGATTACGGTTGAATAATACGA
AATATTCACGCAAACGGAGCATCNATTTGTATTTATATACATATTGGACGAGGTATTTATCACGGATCTTATATATATAA
AGAAACATGAAATATTGGAGTCATCTTATTATTTCTCGTTATAGCAACTGCATTCGTTGGATATGTGCTACCATGAGGTC
AAATATCATTCTGAGGGGCCACTGTAATTACAAACCTTCTTTCAGCAATTCCATAT-
>GSM23512
ATCATATTTATGAAATTTTGGATCCTTACTAGGAATTTGTTTAATTTCACAAGTAATTACAGGATTATTTTTAGCTATAC
ATTATACAGCAGACACTATCTCAGCATTCTCATCAGTAGCACATATTTGCCGAGATGTAGATTATGGTTGAATAATACGA
AATATTCACGCAAACGGAGCATCNATTTGTATTTATATACATATTGGACGAGGTATTTATCACGGATCTTATATATATAA
AGAAACATGAAATATTGGAGTCATCTTATTATTTCTCGTTATAGCAACTGCATTCGTTGGATATGTGCTACCATGAGGTC
AAATATCATTCTGAGGGGCCACTGTAATTACAAACCTTCTTTCAGCAATTCCATAT-
>GSM23461
ATCATATTTATGAAATTTTGGATCCTTACTAGGAATTTGTTTAATTTCACAAGTAATTACAGGATTATTTTTAGCTATAC
ATTATACAGCAGACACTATCTCAGCATTCTCATCAGTAGCACATATTTGCCGAGATGTAGATTATGGTTGAATAATACGA
AATATTCACGCAAACGGAGCATCNATTTGTATTTATATACATATTGGACGAGGTATTTATCACGGATCTTATATATATAA
AGAAACATGAAATATTGGAGTCATCTTATTATTTCTCGTTATAGCAACTGCATTCGTTGGATATGTGCTACCATGAGGTC
AAATATCATTCTGAGGGGCCACTGTAATTACAAACCTTCTTTCAGCAATTCCATAT-
>GSM23467
ATCATATTTATGAAATTTTGGATCCTTACTAGGAATTTGTTTAATTTCACAAGTAATTACAGGATTATTTTTAGCTATAC
ATTATACAGCAGACACTATCTCAGCATTCTCATCAGTAGCACATATTTGCCGAGATGTAGATTATGGTTGAATAATACGA
AATATTCACGCAAACGGAGCATCNATTTGTATTTATATACATATTGGACGAGGTATTTATCACGGATCTTATATATATAA
AGAAACATGAAATATTGGAGTCATCTTATTATTTCTCGTTATAGCAACTGCATTCGTTGGATATGTGCTACCATGAGGTC
AAATATCATTCTGAGGGGCCACTGTAATTACAAACCTTCTTTCAGCAATTCCATAT-
>GSM23482
ATCATATTTATGAAATTTTGGATCCTTACTAGGAATTTGTTTAATTTCACAAGTAATTACAGGATTATTTTTAGCTATAC
ATTATACAGCAGACACTATCTCAGCATTCTCATCAGTAGCACATATTTGCCGAGATGTAGATTATGGTTGAATAATACGA
AATATTCACGCAAACGGAGCATCNATTTGTATTTATATACATATTGGACGAGGTATTTATCACGGATCTTATATATATAA
AGAAACATGAAATATTGGAGTCATCTTATTATTTCTCGTTATAGCAACTGCATTCGTTGGATATGTGCTACCATGAGGTC
AAATATCATTCTGAGGGGCCACTGTAATTACAAACCTTCTTTCAGCAATTCCATAT-
>GSM23474
ATCATATTTNTGAAATTTCGGATCCTTACNCGGAATTCGTTTAATTTCACAAGTAATTACAGGATTATTTTTAGCTATAC
ATTATACAGCAGACACTATCTCAGCATTCTCATCAGTAGCACATATTCGCCGAGACGTAGATTATGGTTGAATAATACGA
AATATTCACGCAAACGGAGCATCNATTCGTATTTATATACATATTGGACGAGGTATTTATCACGGATCTTATATATATAA
AGAAACATGAAATATTGGAGTCATCTTATTATTTCTCGTTATAGCAACTGCATTCGTTGGATATGTGCTACCATGAGGTC
AAATATCATTCTGAGGGGCCACCGTAATTACAAACCTTCTTTCAGCAATTCCATAT-
>GSM23599
ATCATATTTATGAAATTTTGGATCCTTACTAGGAATTTGTTTAATTTCACAAGTAATTACAGGATTATTTTTAGCTATAC
ATTATACAGCAGACACTATCTCAGCATTCTCATCAGTAGCACATATTTGCCGAGATGTAGATTATGGTTGAATAATACGA
AATATTCACGCAAACGGAGCATCNATTTGTATTTATATACATATTGGACGAGGTATTTATCACGGATCTTATATATATAA
AGAAACATGAAATATTGGAGTCATCTTATTATTTCTCGTTATAGCAACTGCATTCGTTGGATATGTGCTACCATGAGGTC
AAATATCATTCTGAGGGGCCACTGTAATTACAAACCTTCTTTCAGCAATTCCATAT-
>GSM23598
ATCATATTTATGAAATTTTGGATCCTTACTAGGAATTTGTTTAATTTCACAAGTAATTACAGGATTATTTTTAGCTATAC
ATTATACAGCAGACACTATCTCAGCATTCTCATCAGTAGCACATATTTGCCGAGATGTAGATTATGGTTGAATAATACGA
AATATTCACGCAAACGGAGCATCNATTTGTATTTATATACATATTGGACGAGGTATTTATCACGGATCTTATATATATAA
AGAAACATGAAATATTGGAGTCATCTTATTATTTCTCGTTATAGCAACTGCATTCGTTGGATATGTGCTACCATGAGGTC
AAATATCATTCTGAGGGGCCACTGTAATTACAAACCTTCTTTCAGCAATTCCATAT-
>GSM23597
ATCATATTTATGAAATTTTGGATCCTTACTAGGAATTTGTTTAATTTCACAAGTAATTACAGGATTATTTTTAGCTATAC
ATTATACAGCAGACACTATCTCAGCATTCTCATCAGTAGCACATATTTGCCGAGATGTAGATTATGGTTGAATAATACGA
AATATTCACGCAAACGGAGCATCNATTTGTATTTATATACATATTGGACGAGGTATTTATCACGGATCTTATATATATAA
AGAAACATGAAATATTGGAGTCATCTTATTATTTCTCGTTATAGCAACTGCATTCGTTGGATATGTGCTACCATGAGGTC
AAATATCATTCTGAGGGGCCACTGTAATTACAAACCTTCTTTCAGCAATTCCATAT-
>GSM23596
ATCATATTTATGAAATTTTGGATCCTTACTAGGAATTTGTTTAATTTCACAAGTAATTACAGGATTATTTTTAGCTATAC
ATTATACAGCAGACACTATCTCAGCATTCTCATCAGTAGCACATATTTGCCGAGATGTAGATTATGGTTGAATAATACGA
AATATTCACGCAAACGGAGCATCNATTTGTATTTATATACATATTGGACGAGGTATTTATCACGGATCTTATATATATAA
AGAAACATGAAATATTGGAGTCATCTTATTATTTCTCGTTATAGCAACTGCATTCGTTGGATATGTGCTACCATGAGGTC
AAATATCATTCTGAGGGGCCACTGTAATTACAAACCTTCTTTCAGCAATTCCATAT-
>GSM23525
ATCATATTTATGAAATTTTGGATCCTTACTAGGAATTTGTTTAATTTCACAAGTAATTACAGGATTATTTTTAGCTATAC
ATTATACAGCAGACACTATCTCAGCATTCTCATCAGTAGCACATATTTGCCGAGATGTAGATTATGGTTGAATAATACGA
AATATTCACGCAAACGGAGCATCNATTTGTATTTATATACATATTGGACGAGGTATTTATCACGGATCTTATATATATAA
AGAAACATGAAATATTGGAGTCATCTTATTATTTCTCGTTATAGCAACTGCATTCGTTGGATATGTGCTACCATGAGGTC
AAATATCATTCTGAGGGGCCACTGTAATTACAAACCTTCTTTCAGCAATTCCATAT-
>GSM23535
ATCATATTTATGAAATTTTGGATCCTTACTAGGAATTTGTTTAATTTCACAAGTAATTACAGGATTATTTTTAGCTATAC
ATTATACAGCAGACACTATCTCAGCATTCTCATCAGTAGCACATATTTGCCGAGATGTAGATTATGGTTGAATAATACGA
AATATTCACGCAAACGGAGCATCNATTTGTATTTATATACATATTGGACGAGGTATTTATCACGGATCTTATATATATAA
AGAAACATGAAATATTGGAGTCATCTTATTATTTCTCGTTATAGCAACTGCATTCGTTGGATATGTGCTACCATGAGGTC
AAATATCATTCTGAGGGGCCACTGTAATTACAAACCTTCTTTCAGCAATTCCATAT-
>GSM23513
ATCATATTTATGAAATTTTGGATCCTTACTAGGAATTTGTTTAATTTCACAAGTAATTACAGGATTATTTTTAGCTATAC
ATTATACAGCAGACACTATCTCAGCATTCTCATCAGTAGCACATATTTGCCGAGATGTAGATTATGGTTGAATAATACGA
AATATTCACGCAAACGGAGCATCNATTTGTATTTATATACATATTGGACGAGGTATTTATCACGGATCTTATATATATAA
AGAAACATGAAATATTGGAGTCATCTTATTATTTCTCGTTATAGCAACTGCATTCGTTGGATATGTGCTACCATGAGGTC
AAATATCATTCTGAGGGGCCACTGTAATTACAAACCTTCTTTCAGCAATTCCATAT-
>GSM23541
ATCATATTTATGAAATTTTGGATCCTTACNAGGAATTTGTTTAATTTCACAAGTAATTACAGGATTATTTTTAGCTATAC
ATTATACAGCAGACACTATCTCAGCATTCTCATCAGTAGCACATATTTGCCGAGACGTAGATTATGGTTGAATAATACGA
AATATTCACGCAAACGGAGCATCNATTTGTATTTATATACATATTGGACGAGGTATTTATCACGGATCTTATATATATAA
AGAAACATGAAATATTGGAGTCATCTTATTATTTCTCGTTATAGCAACTGCATTCGTTGGATATGTGCTACCATGAGGTC
AAATATCATTCTGAGGGGCCACTGTAATTACAAACCTTCTTTCAGCAATTCCATAT-
>GSM23518
ATCATATTTATGAAATTTTGGATCCTTACAANGAATTTGTTTAATTTCACAAGTAATTACAGGATTATTTTTAGCTATAC
ATTATACAGCAGACACTATCTCAGCATTCTCATCAGTAGCACATATTTGCCGAGATGTAGATTATGGTTGAATAATACGA
AATATTCACGCAAACGGAGCATCNATTTGTATTTATATACATATTGGACGAGGTATTTATCACGGATCTTATATATATAA
AGAAACATGAAATATTGGAGTCATCTTATTATTTCTCGTTATAGCAACTGCATTCGTTGGATATGTGCTACCATGAGGTC
AAATATCATTCTGAGGGGCCACTGTAATTACAAACCTTCTTTCAGCAATTCCATAT-
>GSM23543
ATCATATTTATGAAATTTTGGATCCTTACNTNGAATTTGTTTAATTTCACAAGTAATTACAGGATTATTTTTAGCTATAC
ATTATACAGCAGACACTATCTCAGCATTCTCATCAGTAGCACATATTTGCCGAGATGTAGATTATGGTTGAATAATACGA
AATATTCACGCAAACGGAGCATCNATTTGTATTTATATACATATTGGACGAGGTATTTATCACGGATCTTATATATATAA
AGAAACATGAAATATTGGAGTCATCTTATTATTTCTCGTTATAGCAACTGCATTCGTTGGATATGTGCTACCATGAGGTC
AAATATCATTCTGAGGGGCCACTGTAATTACAAACCTTCTTTCAGCAATTCCATAT-
>GSM23526
ATCATATTTATGAAATTTTGGATCCTTACAAGGAATTTGTTTAATTTCACAAGTAATTACAGGATTATTTTTAGCTATAC
ATTATACAGCAGACACTATCTCAGCATTCTCATCAGTAGCACATATTTGCCGAGATGTAGATTATGGTTGAATAATACGA
AATATTCACGCAAACGGAGCATCNATTTGTATTTATATACATATTGGACGAGGTATTTATCACGGATCTTATATATATAA
AGAAACATGAAATATTGGAGTCATCTTATTATTTCTCGTTATAGCAACTGCATTCGTTGGATATGTGCTACCATGAGGTC
AAATATCATTCTGAGGGGCCACTGTAATTACAAACCTTCTTTCAGCAATTCCATAT-
>GSM23522
ATCATATTTATGAAATTTTGGATCCTTACNAGGAATTTGTTTAATTTCACAAGTAATTACAGGATTATTTTTAGCTATAC
ATTATACAGCAGACACTATCTCAGCATTCTCATCAGTAGCACATATTTGCCGAGATGTAGATTATGGTTGAATAATACGA
AATATTCACGCAAACGGAGCATCNATTTGTATTTATATACATATTGGACGAGGTATTTATCACGGATCTTATATATATAA
AGAAACATGAAATATTGGAGTCATCTTATTATTTCTCGTTATAGCAACTGCATTCGTTGGATATGTGCTACCATGAGGTC
AAATATCATTCTGAGGGGCCACTGTAATTACAAACCTTCTTTCAGCAATTCCATAT-
>GSM23544
ATCATATTTATGAAATTTTGGATCCTTACNAGGAATTTGTTTAATTTCACAAGTAATTACAGGATTATTTTTAGCTATAC
ATTATACAGCAGACACTATCTCAGCATTCTCATCAGTAGCACATATTTGCCGAGATGTAGATTATGGTTGAATAATACGA
AATATTCACGCAAACGGAGCATCNATTTGTATTTATATACATATTGGACGAGGTATTTATCACGGATCTTATATATATAA
AGAAACATGAAATATTGGAGTCATCTTATTATTTCTCGTTATAGCAACTGCATTCGTTGGATATGTGCTACCATGAGGTC
AAATATCATTCTGAGGGGCCACTGTAATTACAAACCTTCTTTCAGCAATTCCATAT-
>GSM23537
ATCATATTTATGAAATTTTGGAT-NNAACANGGAATTTGTTTAATTTCACAAGTAATTACAGGATTATTTTTAGCTATAC
ATTATACAGCAGACACTATCTCAGCATTCTCATCAGTAGCACATATTTGCCGAGATGTAGATTATGGTTGAATAATACGA
AATATTCACGCAAACGGAGCATCNATTTGTATTTATATACATATTGGACGAGGTATTTATCACGGATCTTATATATATAA
AGAAACATGAAATATTGGAGTCATCTTATTATTTCTCGTTATAGCAACTGCATTCGTTGGATATGTGCTACCATGAGGTC
AAATATCATTCTGAGGGGCCACTGTAATTACAAACCTTCTTTCAGCAATTCCATAT-
>GSM23555
ATCATATTTATGAAATTTTGGATCCTAACAAGGAATTTGTTTAATTTCACAAGTAATTACAGGATTATTTTTAGCTATAC
ATTATACAGCAGACACTATCTCAGCATTCTCATCAGTAGCACATATTTGCCGAGATGTAGATTATGGTTGAATAATACGA
AATATTCACGCAAACGGAGCATCNATTTGTATTTATATACATATTGGACGAGGTATTTATCACGGATCTTATATATATAA
AGAAACATGAAATATTGGAGTCATCTTATTATTTCTCGTTATAGCAACTGCATTCGTTGGATATGTGCTACCATGAGGTC
AAATATCATTCTGAGGGGCCACTGTAATTACAAACCTTCTTTCAGCAATTCCATAT-
>GSM23557
ATCATATTTATGAAATTTTGGATCCTNACAAGGAATTTGTTTAATTTCACAAGTAATTACAGGATTATTTTTAGCTATAC
ATTATACAGCAGACACTATCTCAGCATTCTCATCAGTAGCACATATTTGCCGAGATGTAGATTATGGTTGAATAATACGA
AATATTCACGCAAACGGAGCATCNATTTGTATTTATATACATATTGGACGAGGTATTTATCACGGATCTTATATATATAA
AGAAACATGAAATATTGGAGTCATCTTATTATTTCTCGTTATAGCAACTGCATTCGTTGGATATGTGCTACCATGAGGTC
AAATATCATTCTGAGGGGCCACTGTAATTACAAACCTTCTTTCAGCAATTCCATAT-
>GSM23539
NTCATATTTATGAAATTTTGGATGGTTNCNAGGAATTTGTTTAATTTCACAAGTAATTACAGGATTATTTTTAGCTATAC
ATTATACAGCAGACACTATCTCAGCATTCTCATCAGTAGCACATATTTGCCGAGATGTAGATTATGGTTGAATAATACGA
AATATTCACGCAAACGGAGCATCNATTTGTATTTATATACATATTGGACGAGGTATTTATCACGGATCTTATATATATAA
AGAAACATGAAATATTGGAGTCATCTTATTATTTCTCGTTATAGCAACTGCATTCGTTGGATATGTGCTACCATGAGGTC
AAATATCATTCTGAGGGGCCACTGTAATTACAAACCTTCTTTCAGCAATTCCATAT-
>GSM23529
ATCTTATTTATGAAACTTCGGGTCCTTGCTAGGAGTTTGTTTAATTTCACAAATTATTACAGGATTATTTTTAGCTATAC
ATTATACAGCAGACACTATCTCAGCATTCTCATCAGTAGCACATATCTGCCGAGACGTAGATTATGGTTGAATAATACGA
AATATTCATGCAAATGGAGCATCNATTTGTATTTATATACATATTGGACGAGGTATCTATCATGGATCTTATATATATAA
AGAAACATGAAATATTGGAGTCATCTTATTATTTCTCGTTATAGCAACTGCATTCGTAGGATATGTGCTACCATGAGGTC
AAATATCATTCTGAGGGGCCACTGTAATTACAAACCTTCTTTCAGCAATTCCATAT-
>GSM23603
ATCATATTTATGAAATTTTGGATCCTTACTAGGAATTTGTTTAATTTCACAAGTAATTACAGGATTATTTTTAGCTATAC
ATTATACAGCAGACACTATCTCAGCATTCTCATCAGTAGCACATATTTGCCGAGATGTAGATTATGGTTGAATAATACGA
AATATTCACGCAAACGGAGCATCNATTTGTATTTATATACATATTGGACGAGGTATTTATCACGGATCTTATATATATAA
AGAAACATGAAATATTGGAGTCATCTTATTATTTCTCGTTATAGCAACTGCATTCGTTGGATATGTGCTACCATGAGGTC
AAATATCATTCTGAGGGGCCACTGTAATTACAAACCTTCTTTCAGCAAT--------
>GSM23604
ATCATATTTATGAAATTTTGGATCCTTACTAGGAATTTGTTTAATTTCACAAGTAATTACAGGATTATTTTTAGCTATAC
ATTATACAGCAGACACTATCTCAGCATTCTCATCAGTAGCACATATTTGCCGAGATGTAGATTATGGTTGAATAATACGA
AATATTCACGCAAACGGAGCATCNATTTGTATTTATATACATATTGGACGAGGTATTTATCACGGATCTTATATATATAA
AGAAACATGAAATATTGGAGTCATCTTATTATTTCTCGTTATAGCAACTGCATTCGTTGGATATGTGCTACCATGAGGTC
AAATATCATTCTGAGGGGCCACTGTAATTACAAACCTTCTTTCAGCAAT--------
>GSM23610
ATCATATTTATGAAATTTTGGATCCTTACTAGGAATTTGTTTAATTTCACAAGTAATTACAGGATTATTTTTAGCTATAC
ATTATACAGCAGACACTATCTCAGCATTCTCATCAGTAGCACATATTTGCCGAGATGTAGATTATGGTTGAATAATACGA
AATATTCACGCAAACGGAGCATCNATTTGTATTTATATACATATTGGACGAGGTATTTATCACGGATCTTATATATATAA
AGAAACATGAAATATTGGAGTCATCTTATTATTTCTCGTTATAGCAACTGCATTCGTTGGATATGTGCTACCATGAGGTC
AAATATCATTCTGAGGGGCCACTGTAATTACAAACCTTCTTTCAGCAAT--------
>GSM23611
ATCATATTTATGAAATTTTGGATCCTTACTAGGAATTTGTTTAATTTCACAAGTAATTACAGGATTATTTTTAGCTATAC
ATTATACAGCAGACACTATCTCAGCATTCTCATCAGTAGCACATATTTGCCGAGATGTAGATTATGGTTGAATAATACGA
AATATTCACGCAAACGGAGCATCNATTTGTATTTATATACATATTGGACGAGGTATTTATCACGGATCTTATATATATAA
AGAAACATGAAATATTGGAGTCATCTTATTATTTCTCGTTATAGCAACTGCATTCGTTGGATATGTGCTACCATGAGGTC
AAATATCATTCTGAGGGGCCACTGTAATTACAAACCTTCTTTCAGCAAT--------
>GSM23612
ATCATATTTATGAAATTTTGGATCCTTACTAGGAATTTGTTTAATTTCACAAGTAATTACAGGATTATTTTTAGCTATAC
ATTATACAGCAGACACTATCTCAGCATTCTCATCAGTAGCACATATTTGCCGAGATGTAGATTATGGTTGAATAATACGA
AATATTCACGCAAACGGAGCATCNATTTGTATTTATATACATATTGGACGAGGTATTTATCACGGATCTTATATATATAA
AGAAACATGAAATATTGGAGTCATCTTATTATTTCTCGTTATAGCAACTGCATTCGTTGGATATGTGCTACCATGAGGTC
AAATATCATTCTGAGGGGCCACTGTAATTACAAACCTTCTTTCAGCAAT--------
>GSM23613
ATCATATTTATGAAATTTTGGATCCTTACTAGGAATTTGTTTAATTTCACAAGTAATTACAGGATTATTTTTAGCTATAC
ATTATACAGCAGACACTATCTCAGCATTCTCATCAGTAGCACATATTTGCCGAGATGTAGATTATGGTTGAATAATACGA
AATATTCACGCAAACGGAGCATCNATTTGTATTTATATACATATTGGACGAGGTATTTATCACGGATCTTATATATATAA
AGAAACATGAAATATTGGAGTCATCTTATTATTTCTCGTTATAGCAACTGCATTCGTTGGATATGTGCTACCATGAGGTC
AAATATCATTCTGAGGGGCCACTGTAATTACAAACCTTCTTTCAGCAAT--------
>GSM23616
ATCATATTTATGAAATTTTGGATCCTTACTAGGAATTTGTTTAATTTCACAAGTAATTACAGGATTATTTTTAGCTATAC
ATTATACAGCAGACACTATCTCAGCATTCTCATCAGTAGCACATATTTGCCGAGATGTAGATTATGGTTGAATAATACGA
AATATTCACGCAAACGGAGCATCNATTTGTATTTATATACATATTGGACGAGGTATTTATCACGGATCTTATATATATAA
AGAAACATGAAATATTGGAGTCATCTTATTATTTCTCGTTATAGCAACTGCATTCGTTGGATATGTGCTACCATGAGGTC
AAATATCATTCTGAGGGGCCACTGTAATTACAAACCTTCTTTCAGCAAT--------
>GSM23617
ATCATATTTATGAAATTTTGGATCCTTACTAGGAATTTGTTTAATTTCACAAGTAATTACAGGATTATTTTTAGCTATAC
ATTATACAGCAGACACTATCTCAGCATTCTCATCAGTAGCACATATTTGCCGAGATGTAGATTATGGTTGAATAATACGA
AATATTCACGCAAACGGAGCATCNATTTGTATTTATATACATATTGGACGAGGTATTTATCACGGATCTTATATATATAA
AGAAACATGAAATATTGGAGTCATCTTATTATTTCTCGTTATAGCAACTGCATTCGTTGGATATGTGCTACCATGAGGTC
AAATATCATTCTGAGGGGCCACTGTAATTACAAACCTTCTTTCAGCAAT--------
>GSM23619
ATCATATTTATGAAATTTTGGATCCTTACTAGGAATTTGTTTAATTTCACAAGTAATTACAGGATTATTTTTAGCTATAC
ATTATACAGCAGACACTATCTCAGCATTCTCATCAGTAGCACATATTTGCCGAGATGTAGATTATGGTTGAATAATACGA
AATATTCACGCAAACGGAGCATCNATTTGTATTTATATACATATTGGACGAGGTATTTATCACGGATCTTATATATATAA
AGAAACATGAAATATTGGAGTCATCTTATTATTTCTCGTTATAGCAACTGCATTCGTTGGATATGTGCTACCATGAGGTC
AAATATCATTCTGAGGGGCCACTGTAATTACAAACCTTCTTTCAGCAAT--------
>GSM23620
ATCATATTTATGAAATTTTGGATCCTTACTAGGAATTTGTTTAATTTCACAAGTAATTACAGGATTATTTTTAGCTATAC
ATTATACAGCAGACACTATCTCAGCATTCTCATCAGTAGCACATATTTGCCGAGATGTAGATTATGGTTGAATAATACGA
AATATTCACGCAAACGGAGCATCNATTTGTATTTATATACATATTGGACGAGGTATTTATCACGGATCTTATATATATAA
AGAAACATGAAATATTGGAGTCATCTTATTATTTCTCGTTATAGCAACTGCATTCGTTGGATATGTGCTACCATGAGGTC
AAATATCATTCTGAGGGGCCACTGTAATTACAAACCTTCTTTCAGCAAT--------
>GSM23621
ATCATATTTATGAAATTTTGGATCCTTACTAGGAATTTGTTTAATTTCACAAGTAATTACAGGATTATTTTTAGCTATAC
ATTATACAGCAGACACTATCTCAGCATTCTCATCAGTAGCACATATTTGCCGAGATGTAGATTATGGTTGAATAATACGA
AATATTCACGCAAACGGAGCATCNATTTGTATTTATATACATATTGGACGAGGTATTTATCACGGATCTTATATATATAA
AGAAACATGAAATATTGGAGTCATCTTATTATTTCTCGTTATAGCAACTGCATTCGTTGGATATGTGCTACCATGAGGTC
AAATATCATTCTGAGGGGCCACTGTAATTACAAACCTTCTTTCAGCAAT--------
>GSM23622
ATCATATTTATGAAATTTTGGATCCTTACTAGGAATTTGTTTAATTTCACAAGTAATTACAGGATTATTTTTAGCTATAC
ATTATACAGCAGACACTATCTCAGCATTCTCATCAGTAGCACATATTTGCCGAGATGTAGATTATGGTTGAATAATACGA
AATATTCACGCAAACGGAGCATCNATTTGTATTTATATACATATTGGACGAGGTATTTATCACGGATCTTATATATATAA
AGAAACATGAAATATTGGAGTCATCTTATTATTTCTCGTTATAGCAACTGCATTCGTTGGATATGTGCTACCATGAGGTC
AAATATCATTCTGAGGGGCCACTGTAATTACAAACCTTCTTTCAGCAAT--------
>GSM23623
ATCATATTTATGAAATTTTGGATCCTTACTAGGAATTTGTTTAATTTCACAAGTAATTACAGGATTATTTTTAGCTATAC
ATTATACAGCAGACACTATCTCAGCATTCTCATCAGTAGCACATATTTGCCGAGATGTAGATTATGGTTGAATAATACGA
AATATTCACGCAAACGGAGCATCNATTTGTATTTATATACATATTGGACGAGGTATTTATCACGGATCTTATATATATAA
AGAAACATGAAATATTGGAGTCATCTTATTATTTCTCGTTATAGCAACTGCATTCGTTGGATATGTGCTACCATGAGGTC
AAATATCATTCTGAGGGGCCACTGTAATTACAAACCTTCTTTCAGCAAT--------
>GSM23624
ATCATATTTATGAAATTTTGGATCCTTACTAGGAATTTGTTTAATTTCACAAGTAATTACAGGATTATTTTTAGCTATAC
ATTATACAGCAGACACTATCTCAGCATTCTCATCAGTAGCACATATTTGCCGAGATGTAGATTATGGTTGAATAATACGA
AATATTCACGCAAACGGAGCATCNATTTGTATTTATATACATATTGGACGAGGTATTTATCACGGATCTTATATATATAA
AGAAACATGAAATATTGGAGTCATCTTATTATTTCTCGTTATAGCAACTGCATTCGTTGGATATGTGCTACCATGAGGTC
AAATATCATTCTGAGGGGCCACTGTAATTACAAACCTTCTTTCAGCAAT--------
>GSM23625
ATCATATTTATGAAATTTTGGATCCTTACTAGGAATTTGTTTAATTTCACAAGTAATTACAGGATTATTTTTAGCTATAC
ATTATACAGCAGACACTATCTCAGCATTCTCATCAGTAGCACATATTTGCCGAGATGTAGATTATGGTTGAATAATACGA
AATATTCACGCAAACGGAGCATCNATTTGTATTTATATACATATTGGACGAGGTATTTATCACGGATCTTATATATATAA
AGAAACATGAAATATTGGAGTCATCTTATTATTTCTCGTTATAGCAACTGCATTCGTTGGATATGTGCTACCATGAGGTC
AAATATCATTCTGAGGGGCCACTGTAATTACAAACCTTCTTTCAGCAAT--------
>GSM23626
ATCATATTTATGAAATTTTGGATCCTTACTAGGAATTTGTTTAATTTCACAAGTAATTACAGGATTATTTTTAGCTATAC
ATTATACAGCAGACACTATCTCAGCATTCTCATCAGTAGCACATATTTGCCGAGATGTAGATTATGGTTGAATAATACGA
AATATTCACGCAAACGGAGCATCNATTTGTATTTATATACATATTGGACGAGGTATTTATCACGGATCTTATATATATAA
AGAAACATGAAATATTGGAGTCATCTTATTATTTCTCGTTATAGCAACTGCATTCGTTGGATATGTGCTACCATGAGGTC
AAATATCATTCTGAGGGGCCACTGTAATTACAAACCTTCTTTCAGCAAT--------
>B24D04
ATCTTATTTGTGAAATTTCGGATCTTTGCTAGGAATTTGTCTAATTTCACAAATCATCACAGGTTTATTTTTAGCTATAC
ATTATACAGCAGACACCATTTCAGCATTTTCGTCAGTAGCACATATCTGCCGCGATGTAGATTATGGCTGAATAATACGA
AATATTCATGCAAATGGAGCATCNATTTGTATTTATATGCACATTGGACGAGGCATTTATCACGGGTCTTATATATATAA
AGAAACATGAAATATTGGAGTCATTTTATTATTTCTAGTTATAGCACCTGCATTTGTAGGATATGTGCTCCCATGAGGTC
AAATATCATTCTGAGGGGCCACCGTAATTACAAATCTCCNTTCAGCTATTCCTTAT-
>Desmognathus_quadramaculatus_Clade-A_GrandfatherMt._NC_NJ_EU313988.1
ATCATATTTATGAAATTTTGGGTCATTACTAGGAATTTGTCTAATTTCACAAATTATTACAGGATTATTTTTAGCTATAC
ATTATACAGCAGACACTATTTCAGCATTCTCATCGGTAGCACATATCTGTCGAGATGTAGATTATGGTTGAATAATACGG
AATATTCACGCAAACGGAGCATCNATTTGTATTTATATACATATCGGACGAGGTATCTATCATGGATCTTATATATATAA
AGAAACATGAAATATTGGGGTCATCTTATTATTTCTCGTTATAGCAACCGCATTCGTAGGATATGTACTACCATGAGGTC
AAATGTCATTCTGAGGAGCCACTGTAATTACAAATCTTCTATCAGCAATTCCCTAC-
>Desmognathus_quadramaculatus_Clade-A_GreatSmokies_TN_NJ_EU313998.1
ATCATATTTATGAAATTTTGGATCCCTACTAGGAATTTGTTTAATTTCACAAGTAATTACAGGATTATTTTTATCTATAC
ATTATACAGCAGATACTATTTCAGCATTCTCATCAGTAGCACATATTTGCCGAGATGTAGATTATGGTTGAATAATACGA
AACATTCACGCAAACGGAGCATCNATTTGTATTTATATACATATTGGACGAGGTATTTATCACGGATCTTATATATATAA
AGAAACATGAAATATTGGAGTCATCTTATTATTTCTCGTTATAGCAACTGCATTCGTTGGATATGTGCTTCCATGAGGTC
AAATATCATTCTGAGGAGCCACTGTAATTACAAACCTTCTTTCAGCAATTCCATAC-
>EU314302.1_Desmognathus_monticola_isolate_94-17c-03
ATCATATTTATGAAATTTTGGGTCTTTACTAGGAATCTGCCTAATTTCACAAATTATTACAGGATTATTTTTAGCTATAC
ATTATACAGCAGACACTATCTCAGCATTTTCGTCAGTAGCACATATTTGTCGTGACGTAGATTACGGCTGAATAATACGA
AATATTCACGCAAACGGAGCATCNATTTGTATTTATATACATATTGGACGAGGAATATATCACGGATCATATATATATAA
AGAAACATGAAATATTGGGGTAATTCTACTATTCCTTGTAATAGCAACTGCATTCGTAGGGTATGTCCTCCCATGAGGTC
AAATATCATTCTGAGGAGCCACTGTAATTACCAATCTTCTTTCAGCAATTCCTTAT-
>EU314301.1_Phaeognathus_hubrichti_isolate_UCB13612h
TTCCTACTTATGAAACTTCGGATCCTTACTAGGAATTTGTTTAATTTCACAGATTATTACCGGCCTATTTCTAGCAATAC
ATTATACAGCAGACACTACATCCGCGTTCTCATCAGTAGCACACATCTGCCGCGACGTTAATTATGGCTGAGTTATACGC
AATATTCACGCCAACGGAGCCTCNATCTGTATTTATATACATATTGGACGAGGCATCTACTATGGATCCTATATATATAA
AGAAACATGAAATATTGGGGTTATTCTATTATTTCTAGTTATAGCTACCGCATTTGTAGGATATGTACTTCCATGAGGAC
AGATATCATTCTGAGGCGCTACCGTAATTACTAATCTTCTATCAGCTATTCCATAT-
>EU314303.1_Desmognathus_monticola_isolate_95-11i-01
ATCATATTTATGAAATTTTGGGTCTTTACTAGGAATCTGCCTAATTTCACAAATTATTACAGGATTATTTTTAGCTATAC
ATTATACAGCAGACACTATCTCAGCATTTTCGTCAGTAGCACATATTTGTCGTGACGTAGATTACGGCTGAATAATACGA
AATATTCACGCAAACGGAGCATCNATTTGTATTTATATACATATTGGACGAGGAATATATCACGGATCATATATATATAA
AGAAACATGAAATATTGGGGTAATTCTACTATTCCTTGTAATAGCAACTGCATTCGTAGGGTATGTCCTCCCATGAGGTC
AAATATCATTCTGAGGAGCCACTGTAATTACCAATCTTCTTTCAGCAATTCCTTAT-
>EU314304.1_Desmognathus_monticola_isolate_95-49m-01
ATCATATTTATGAAATTTTGGGTCTTTACTAGGAATCTGCCTAATTTCACAAATTATTACAGGATTATTTTTAGCTATAC
ATTATACAGCAGACACTATCTCAGCATTTTCGTCAGTAGCACATATTTGTCGTGACGTAGATTACGGCTGAATAATACGA
AATATTCACGCAAACGGAGCATCNATTTGTATTTATATACATATTGGACGAGGAATATATCACGGATCATATATATATAA
AGAAACATGAAATATTGGGGTAATTCTACTATTCCTTGTAATAGCAACTGCATTCGTAGGGTATGTCCTCCCATGAGGCC
AAATATCATTCTGAGGAGCCACTGTAATTACCAATCTTCTTTCAGCAATTCCTTAT-
>EU314305.1_Desmognathus_monticola_isolate_95-81i-01
ATCATATTTATGAAATTTTGGGTCTTTACTAGGAATCTGCCTAATTTCACAAATTATTACAGGATTATTTTTAGCTATAC
ATTATACAGCAGACACTATCTCAGCATTTTCGTCAGTAGCACATATTTGTCGTGACGTAGATTACGGCTGAATAATACGA
AATATTCACGCAAACGGAGCATCNATTTGTATTTATATACATATTGGACGAGGAATATATCACGGATCATATATATATAA
AGAAACATGAAATATTGGGGTAATCCTACTATTCCTTGTAATAGCAACTGCATTCGTAGGGTATGTCCTCCCATGAGGCC
AAATATCATTCTGAGGAGCCACTGTAATTACCAATCTTCTTTCAGCAATTCCTTAT-
>EU314306.1_Desmognathus_carolinensis_isolate_95-25-01l
ATCATATTTATGAAATTTCGGGTCTTTACTAGGAATTTGCTTAATTTCACAAATTATTACAGGATTATTTTTAGCTATAC
ACTACACAGCAGATACCATCTCAGCATTTTCATCAGTAACACACATTTGTCGTGACGTAGATTATGGGTGAATAATACGA
AATATTCATGCAAATGGAGCATCNATTTGTATTTATATACATATTGGACGAGGAATTTACCACGGATCGTATATATATAA
AGAAACATGAAACATCGGAGTAATTCTATTATTTCTAGTTATAGCAACTGCATTTGTAGGGTATGTACTTCCATGAGGCC
AAATATCATTCTGAGGAGCCACTGTAATTACTAATCTTCTCTCAGCAATCCCTTAC-
>EU314307.1_Desmognathus_fuscus_isolate_SGT6576c
ATCATATTTATGAAATTTCGGGTCTTTACTAGGAATTTGCTTAATTTCACAAATTATTACAGGATTATTTTTAGCTATAC
ACTACACAGCAGATACCATCTCAGCATTTTCATCAGTAGCACACATTTGTCGTGACGTAGATTATGGGTGAATAATACGA
AATATTCATGCAAATGGAGCATCNATTTGTATTTATATACATATTGGACGAGGAATTTACCATGGATCGTATATATATAA
AGAAACATGAAACATCGGAGTAATTCTATTATTTCTAGTTATAGCAACTGCATTTGTAGGGTATGTACTTCCATGAGGCC
AAATATCATTCTGAGGAGCCACTGTAATTACTAATCTTCTCTCAGCAATCCCTTAC-
>EU314308.1_Desmognathus_monticola_isolate_95-28i-02
ATCATATTTATGAAATTTTGGGTCTTTACTAGGAATCTGCCTAATTTCACAAATTATTACAGGATTATTTTTAGCCATAC
ATTATACAGCAGACACTACCTCAGCATTTTCGTCAGTAGCACATATTTGTCGTGACGTAGATTACGGCTGAATAATACGA
AATATTCACGCAAACGGAGCATCNATTTGTATTTATATACATATCGGACGAGGAATATATCACGGATCATACATATATAA
AGAAACATGAAATATTGGAGTAATTCTACTATTCCTTGTTATAGCAACTGCATTCGTAGGGTACGTCCTCCCATGAGGCC
AAATATCATTCTGAGGAGCCACTGTAATTACCAATCTTCTTTCAGCAATTCCTTAT-
>EU314309.1_Desmognathus_carolinensis_isolate_98-10-01l
ATCATATTTGTGAAATTTTGGGTCTTTACTAGGAATTTGCTTAATTTCACAAATTATTACAGGGTTATTTTTAGCTATAC
ACTACACAGCAGACACCATCTCAGCATTCTCATCAGTAGCACACATTTGTCGTGACGTAGATTATGGGTGAATAATACGA
AACATTCATGCAAATGGAGCATCNATTTGTATTTATATACATATTGGACGAGGAATTTATCACGGATCATATATATATAA
AGAAACATGAAACATCGGCGTAATTCTATTATTTCTAGTTATAGCAACTGCATTTGTAGGATATGTACTCCCATGAGGCC
AAATATCATTCTGAGGAGCCACTGTAATTACCAACCTTCTCTCAGCAATCCCCTAT-
>EU314338.1_Desmognathus_wrighti_isolate_95-95a-01
ATCTTATTTATGAAACTTTGGATCCTTACTAGGAATTTGCCTAATTTCACAAATTATTACAGGCTTATTCTTAGCAATAT
ATTATACATCGGACACTATACTAGCGTTCTCATCAGTAGTACATATTTGCCGAGACGTAGACTACGGGTGAATAATACGA
AATATTCATGCTAATGGAGCATCNATCTGTATATATATACATATCGGACGAGGAATTTATTATGGATCTTATATCTATAA
AGAAACCTGAAACATCGGGGTTATTATATTATTTCTTGTTATAGCAACCGCATTCGTCGGCTATGTATTACCATGAGGAC
AGATATCCTTTTGAGGAGCCACAGTAATTACAAATCTTCTTTCAGCAATTCCTTAT-
>EU314339.1_Desmognathus_wrighti_isolate_97-12a-01
ATCTTATTTATGGAACTTTGGATCTTTACTAGGAATTTGCTTAATCTCACAAATTATTACAGGCTTATTTTTAGCAATAC
ATTATACAGCGGACACCATATCAGCATTCTCATCAGTAGTACATATCTGCCGAGACGTAGACTGTGGATGAATAATACGA
AATATTCATGCTAATGGAGCATCNATCTGTATATATATACATATTGGACGAGGAATTTATTATGGCTCTTATATTTATAA
AGAAACCTGAAACATCGGGGTCATTATATTATTTCTTGTTATAGCAACCGCATTTGTTGGTTATGTATTACCATGAGGGC
AAATATCATTTTGAGGAGCCACAGTAATTACAAATCTTCTTTCAGCAATTCCTTAT-
>EU314340.1_Desmognathus_wrighti_isolate_94-07a-01
ATCCTATATATGAAATTTTGGGTCTTTATTAGGAATTTGCTTAATTTCACAAATCATTACAGGCTTATTTTTAGCAATAC
ATTATACAGCGGACACCATACTAGCATTCTCATCAGTAGTACATATTTGCCGAGACGTAGATTACGGATGAATGATACGA
AATATTCATGCTAATGGAGCATCNATTTGTGTGTATATGCATATTGGACGAGGAATTTATTATGGGTCTTATATTTATAA
AGAAACCTGAAACATCGAAGTCATTATATTATTTCTTGTTATAGCAACCGCATTTGTTGGTTATGTATTACCCTGAGGAC
AAATATCATTTTGAGGCGCCACAGTAATTACAAATCTTCTTTCAGCAATTCCTTAC-
>Desmognathus_quadramaculatus_Clade-BC_S.Escarpment_GA_NJ_EU313950.1
GTCTTATTTATGAAATTTCGGGTCTTTACTGGGGATTTGTCTAATTTCACAAATCGTTACAGGTTTATTTTTAGCTATAC
ATTATACAGCAGACACCATCTCAGCATTCTCATCAGTAGCACATATTTGCCGCGATGTAGATTACGGGTGAATAATACGA
AATATTCACGCAAATGGAGCATCNATTTGTATTTATATGCACATTGGACGAGGCATTTATCACGGATCTTATATATATAA
AGAAACATGAAATATTGGAGTTATTTTATTATTTTTAGTTATAGCAACTGCATTTGTAGGATACGTGCTCCCATGAGGTC
AAATATCATTTTGAGGCGCCACTGTAATTACAAATCTTCTCTCAGCCATTCCTTAT-
>Desmognathus_quadramaculatus_Clade-BC_S.Escarpment_GA_NJ_EU313951.1
GTCTTATTTATGAAATTTCGGGTCTTTACTGGGGATTTGTCTAATTTCACAAATCGTTACAGGTTTATTTTTAGCTATAC
ATTATACAGCAGACACCATCTTAGCATTCTCATCAGTAGCACATATTTGCCGCGATGTAGATTACGGGTGAATAATACGA
AATATTCACGCAAATGGAGCATCNATTTGTATTTATATGCACATTGGACGAGGCATTTATCACGGATCTTATATATATAA
AGAAACATGAAATATTGGAGTTATTTTATTATTTTTAGTTATAGCAACTGCATTTGTAGGATACGTGCTCCCATGAGGTC
AAATATCATTTTGAGGCGCCACTGTAATTACAAATCTTCTCTCAGCCATTCCTTAT-
>Desmognathus_quadramaculatus_Clade-BC_S.Escarpment_GA_NJ_EU313952.1
GTCTTATTTATGAAATTTCGGGTCTTTACTGGGGATTTGTCTAATTTCACAAATCGTTACAGGTTTATTTTTAGCTATAC
ATTATACAGCAGACACCATCTCAGCATTCTCATCAGTAGCACATATTTGCCGCGATGTAGATTACGGGTGAATAATACGA
AATATTCACGCAAATGGAGCATCNATTTGTATTTATATGCACATTGGACGAGGCATTTATCACGGATCTTATATATATAA
AGAAACATGAAATATTGGAGTTATTTTATTATTTTTAGTTATAGCAACTGCATTTGTAGGATACGTGCTCCCATGAGGTC
AAATATCATTTTGAGGCGCCACTGTAATTACAAATCTTCTCTCAGCCATTCCTTAT-
>Desmognathus_quadramaculatus_Clade-BC_S.Escarpment_GA_NJ_EU313953.1
GTCTTATTTATGAAATTTCGGGTCTTTACTGGGGATTTGTCTAATTTCACAAATCGTTACAGGTTTATTTTTAGCTATAC
ATTATACAGCAGACACCATCTCAGCATTCTCATCAGTAGCACATATTTGCCGCGATGTAGATTACGGGTGAATAATACGA
AATATTCACGCAAATGGAGCATCNATTTGTATTTATATGCACATTGGACGAGGCATTTATCACGGATCTTATATATATAA
AGAAACATGAAATATTGGAGTTATTTTATTATTTTTAGTTATAGCAACTGCATTTGTAGGATACGTGCTCCCATGAGGTC
AAATATCATTTTGAGGCGCCACTGTAATTACAAATCTTCTCTCAGCCATTCCTTAT-
>Desmognathus_quadramaculatus_Clade-BC_S.Escarpment_GA_NJ_EU313954.1
GTCTTATTTATGAAATTTCGGGTCTTTACTGGGGATTTGTCTAATTTCACAAATCGTTACAGGTTTATTTTTAGCTATAC
ATTATACAGCAGACACCATCTCAGCATTCTCATCAGTAGCACATATTTGCCGCGATGTAGATTACGGGTGAATAATACGA
AATATTCACGCAAATGGAGCATCNATTTGTATTTATATGCACATTGGACGAGGCATTTATCACGGATCTTATATATATAA
AGAAACATGAAATATTGGAGTTATTTTATTATTTTTAGTTATAGCAACTGCATTTGTAGGATACGTGCTCCCATGAGGTC
AAATATCATTTTGAGGCGCCACTGTAATTACAAATCTTCTCTCAGCCATTCCTTAT-
>Desmognathus_quadramaculatus_Clade-B_S.Escarpment_GA_NJ_EU313955.1
GTCTTATTTATGAAATTTCGGGTCTTTACTAGGGATTTGTCTAATTTCACAAATCGTTACAGGTTTATTTTTAGCTATAC
ATTATACAGCAGACACCATCTCAGCATTCTCATCAGTAGCACATATTTGCCGCGATGTAGATTACGGGTGAATAATACGA
AACATTCACGCAAATGGAGCATCNATTTGTATTTATATGCACATTGGACGAGGCATTTATCACGGATCTTACATATATAA
AGAAACATGAAATATTGGAGTTATTTTATTATTTTTAGTTATAGCAACTGCATTTGTAGGATACGTGCTCCCATGAGGTC
AAATATCATTTTGAGGCGCCACTGTAATTACAAATCTTCTCTCAGCCATTCCTTAC-
>Desmognathus_quadramaculatus_Clade-BC_S.Escarpment_GA_NJ_EU313956.1
GTCTTATTTATGAAATTTCGGGTCTTTACTGGGGATTTGTCTAATTTCACAAATCGTTACAGGTTTATTTTTAGCTATAC
ATTATACAGCAGACACCATCTCAGCATTCTCATCAGTAGCACATATTTGCCGCGATGTAGATTACGGGTGAATAATACGA
AATATTCACGCAAATGGAGCATCNATTTGTATTTATATGCACATTGGACGAGGCATTTATCACGGATCTTATATATATAA
AGAAACATGAAATATTGGAGTTATTTTATTATTTTTAGTTATAGCAACTGCATTTGTAGGATACGTGCTCCCATGAGGTC
AAATATCATTTTGAGGCGCCACTGTAATTACAAATCTTCTCTCAGCCATTCCTTAT-
>Desmognathus_quadramaculatus_Clade-B_Unicois_NC_NJ_EU313957.1
GTCTTATTTATGGAATTTCGGGTCTTTACTAGGGATTTGTCTAATTTCACAAATCGTCACAGGTTTATTTTTAGCTATAC
ATTATACAGCAGACACCATTTCAGCATTCTCATCAGTAGCACATATCTGCCGCGATGTAGATTACGGGTGAATAATACGA
AATATTCACGCAAATGGAGCATCNATTTGTATTTATATGCACATTGGACGAGGTATTTATCACGGATCTTATATATATAA
AGAGACATGAAATATTGGAGTTATTTTATTATTTTTAGTTATAGCAACTGCATTTGTAGGATACGTGCTCCCATGAGGTC
AAATATCATTTTGAGGCGCCACTGTAATTACAAACCTTCTTTCAGCCATTCCTTAC-
>Desmognathus_quadramaculatus_Clade-B_S.Escarpment_GA_NJ_EU313959.1
ATCTTATTTATGGAATTTCGGGTCTTTACTAGGGATTTGTCTAATTTCACAAATCATTACAGGTTTATTTTTAGCTATAC
ATTATACAGCGGACACCATTTCAGCATTCTCATCAGTAGCACATATCTGCCGCGATGTAGATTACGGGTGAATAATACGA
AATATTCACGCAAACGGAGCATCNATTTGTATTTATATGCACATTGGACGAGGCATTTATCACGGATCTTATATATATAA
AGAGACATGAAATATTGGAGTTATTTTACTATTTTTAGTTATAGCAACTGCATTTGTAGGGTATGTGCTCCCATGAGGTC
AAATATCATTTTGAGGCGCCACTGTAATTACAAATCTTCTTTCAGCCATTCCTTAT-
>Desmognathus_quadramaculatus_Clade-B_S.Escarpment_GA_NJ_EU313960.1
GTCTTATTTATGGAATTTCGGGTCTTTACTAGGGATTTGTCTAATTTCACAAATCGTTACAGGTTTATTTTTAGCTATAC
ATTATACAGCGGACACCATTTCAGCATTCTCATCAGTAGCACATATCTGCCGCGATGTAGATTATGGGTGAATAATACGA
AATATTCACGCAAATGGAGCATCNATTTGTATTTATATGCACATTGGACGAGGCATTTATCACGGATCTTATATATATAA
AGAAACATGAAATATTGGAGTTATTTTACTATTTTTAGTTATAGCAACTGCATTTGTAGGGTATGTACTCCCATGAGGTC
AAATATCATTTTGAGGCGCCACTGTAATTACAAATCTTCTTTCAGCCATTCCTTAT-
>Desmognathus_quadramaculatus_Clade-B_S.Escarpment_GA_NJ_EU313961.1
GTCTTATTTATGAAATTTCGGGTCTTTACTGGGGATTTGTCTAATTTCACAAATCGTTACAGGTTTATTTTTAGCTATAC
ATTATACAGCAGACACCATCTCAGCATTCTCATCAGTAGCACATATTTGCCGCGATGTAGATTATGGGTGAATAATACGA
AATATTCACGCAAATGGAGCATCNATTTGTATTTATATGCACATTGGACGAGGCATTTATCACGGATCTTACATATATAA
AGAAACATGAAATATTGGAGTTATTTTATTATTTTTAGTTATAGCAACTGCATTTGTAGGATACGTGCTCCCATGAGGTC
AAATATCATTTTGAGGCGCCACTGTAATTACAAATCTTCTCTCAGCCATTCCTTAC-
>Desmognathus_quadramaculatus_Clade-B_GreatSmokies_TN_NJ_EU313962.1
ATCTTATTTGTGAAATTTCGGGCCTTTGCTAGGAATTTGTTTAATTTCACAAATTATTACAGGATTATTTTTAGCTATAC
ATTATACAGCAGACACCATTTCTGCATTCTCGTCAGTAGCACATATCTGCTGCGATGTAGATTATGGGTGAATAATACGG
AATATTCACGCAAATGGAGCATCNATCTGTATTTATATGCACATCGGACGAGGCATTTATCACGGATCCTATATATATAA
AGAAACATGAAATATTGGAGTCATTTNATTATTTCTAGTTATAGCAACTGCATTTGTAGGATATGTACTCCCATGAGGTC
AAATATCATTCTGAGGAGCTACTGTAATTACAAACCTCCTCTCAGCAATTCCTTAT-
>Desmognathus_quadramaculatus_Clade-B_Unicois_TN_NJ_EU313963.1
GTCTTATTTATGGAATTTCGGGTCTTTACTAGGGATTTGTCTAATTTCACAAATCATTACAGGTTTATTTTTAGCTATAC
ATTATACAGCAGACACCATCTCAGCATTCTCATCAGTAGCACATATCTGCCGCGATGTAGATTATGGGTGAATAATACGA
AATATTCACGCAAATGGAGCATCNATTTGTATTTATATGCACATTGGACGAGGCATTTATCACGGATCATATATATATAA
AGAGACATGAAATATTGGGGTTATTTTATTATTTTTAGTTATAGCAACTGCATTTGTAGGATACGTGCTCCCATGAGGTC
AAATATCATTTTGAGGCGCCACTGTAATTACAAATCTTCTTTCAGCCATTCCTTAT-
>Desmognathus_quadramaculatus_Clade-B_Nantahalas_NC_NJ_EU313965.1
GTCTTATTTATGGAATTTCGGGTCTTTACTAGGGATTTGTCTAATTTCACAAATCGTCACAGGTTTATTTTTAGCTATAC
ATTATACAGCAGACACCATTTCAGCATTCTCATCAGTAGCACATATCTGCCGCGATGTAGATTACGGGTGAATAATACGA
AATATTCACGCAAATGGAGCATCNATTTGTATTTATATACACATTGGACGAGGTATTTATCACGGATCTTATATATATAA
AGAGACATGAAATATTGGAGTTATTTTATTATTTTTAGTTATAGCAACTGCATTTGTAGGATACGTGCTCCCATGAGGTC
AAATATCATTTTGAGGCGCCACTGTAATTACAAACCTTCTTTCAGCCATTCCTTAC-
>Desmognathus_quadramaculatus_Clade-BC_S.Escarpment_GA_NJ_EU313969.1
GTCTTATTTATGGAATTTCGGGTCTTTACTAGGGATTTGTCTAATTTCACAAATCGTCACAGGTTTATTTTTAGCTATAC
ATTATACAGCAGACACCATTTCAGCATTCTCATCAGTAGCACATATCTGCCGCGATGTAGATTACGGGTGAATAATACGA
AATATTCACGCAAATGGAGCATCNATTTGTATTTATATACACATTGGACGAGGTATTTATCACGGATCTTATATATATAA
AGAGACATGAAATATTGGAGTTATTTTATTATTTTTAGTTATAGCAACTGCATTTGTAGGATACGTACTCCCATGAGGTC
AAATATCATTTTGAGGCGCCACTGTAATTACAAACCTTCTTTCAGCCATTCCTTAT-
>Desmognathus_quadramaculatus_Clade-B_GreatBalsams_NC_NJ_EU313971.1
ATCTTATTTATGAAATTTTGGGTCTTTACTAGGGATCTGTCTAATTTCACAAATTATTACAGGTCTATTTTTAGCTATAC
ATTATACAGCAGACACCATTTCAGCATTCTCATCAGTAGCACATATCTGCCGCGACGTAGATTATGGCTGAATAATACGA
AATATTCACGCAAATGGAGCATCNATTTGTATTTATATGCACATTGGACGAGGCATTTACCACGGATCATATATATATAA
AGAAACATGAAATATTGGAGTTATTTTATTATTTTTAGTTATGGCTACTGCATTTGTAGGATATGTACTCCCATGAGGTC
AAATATCATTTTGGGGTGCCACTGTAATTACAAATCTACTATCAGCCATTCCTTAT-
>Desmognathus_quadramaculatus_Clade-B_OldIndianMt._SC_NJ_EU313972.1
ATCTTATTTATGAAATTTTGGGTCTCTACTAGGGATCTGTCTAATTTCACAAATTATTACAGGTTTATTTTTAGCTATAC
ATTATACAGCAGATACCATTTCAGCATTCTCATCAGTAGCACATATCTGCCGCGATGTAGACTATGGATGAATAATACGA
AATATTCATGCAAATGGAGCATCNATTTGTATTTATATACACATTGGACGAGGCATCTATTATGGATCATATATATATAA
AGAAACATGAAATATTGGGGTTATTTTATTATTCTTAGTTATAGCAACTGCATTTGTAGGATATGTACTACCATGAGGTC
AAATATCATTTTGAGGTGCCACAGTAATTACAAATCTCCTATCAGCCATTCCTTAC-
>Desmognathus_quadramaculatus_Clade-B_GlassyMt_SC_NJ_EU313973.1
ATCTTATTTATGAAATTTTGGATCTCTACTAGGGATCTGTCTAATTTCACAAATTATTACAGGTTTATTTTTAGCTATAC
ATTATACAGCAGATACCATTTCAGCATTCTCATCAGTAGCACATATCTGCCGCGATGTAGACTATGGGTGAATAATACGA
AATATTCATGCAAATGGAGCATCNATTTGTATTTATATACACATTGGACGAGGCATTTATTATGGATCATATATATATAA
AGAAACATGAAATATTGGGGTTATTTTATTATTCTTAGTTATAGCAACTGCATTTGTAGGATATGTACTACCATGAGGTC
AAATATCATTTTGAGGTGCCACAGTAATTACAAATCTCCTATCAGCCATTCCTTAC-
>Desmognathus_quadramaculatus_Clade-B_Cowees_NC_NJ_EU313975.1
ATCTTATTTATGAAATTTTGGGTCTTTACTAGGGATCTGTCTAATTTCACAAATTATTACAGGTTTATTTTTAGCTATAC
ATTATACAGCAGACACCATTTCAGCATTCTCATCAGTAGCACATATCTGCCGCGATGTAGATTATGGCTGAATAATACGA
AATATTCACGCAAATGGAGCATCNATTTGTATTTACATGCATATTGGACGAGGCATTTATCATGGATCATATATATATAA
AGAAACATGAAATATTGGAGTAATTTTATTATTTCTAGTTATGGCTACTGCATTTGTAGGATATGTACTCCCATGAGGTC
AAATATCATTTTGAGGTGCCACTGTAATCACAAATCTCCTATCAGCCATTCCTTAT-
>Desmognathus_quadramaculatus_Clade-B_S.Escarpment_NC_NJ_EU313976.1
ATCTTATTTATGAAATTTTGGGTCTTTACTAGGGATCTGTCTAATTTCACAAATTATTACAGGTTTATTTTTAGCTATAC
ATTATACAGCAGACACCATTTCAGCATTCTCATCAGTAGCACATATCTGCCGCGATGTAGATTATGGCTGAATAATACGA
AATATTCACGCAAATGGAGCATCNATTTGTATTTACATGCATATTGGACGAGGCATTTATCATGGATCATATATATATAA
AGAAACATGAAATATTGGGGTAATTTTATTATTTCTAGTTATGGCTACTGCATTTGTAGGATATGTACTCCCATGAGGTC
AAATATCATTTTGAGGTGCCACTGTAATCACAAATCTCCTATCAGCCATTCCTTAT-
>Desmognathus_quadramaculatus_Clade-B_Cowees_NC_NJ_EU313977.1
ATCTTATTTATGAAATTTTGGGTCTTTACTAGGGATCTGTCTAATTTCACAAATTATTACAGGTTTATTTTTAGCTATAC
ATTATACAGCAGACACCATTTCAGCATTCTCATCAGTAGCACATATCTGCCGCGATGTAGATTATGGCTGAATAATACGA
AATATTCACGCAAATGGAGCATCNATTTGTATTTACATGCATATTGGACGAGGCATTTATCATGGATCATATATATATAA
AGAAACATGAAATATTGGAGTAATTTTATTATTTCTAGTTATGGCTACTGCATTTGTAGGATATGTACTCCCATGAGGTC
AAATATCATTTTGAGGTGCCACTGTAATCACAAATCTCCTATCAGCCATTCCTTAT-
>Desmognathus_quadramaculatus_Clade-BC_S.Escarpment_GA_NJ_EU313978.1
ATCTTATTTATGAAATTTTGGGTCTTTACTAGGGATCTGTCTAATTTCACAAATTATTACAGGTTTATTTTTAGCTATAC
ATTATACAGCAGACACCATTTCAGCATTCTCATCAGTAGCACATATCTGCCGCGATGTAGATTATGGCTGAATAATACGA
AATATTCACGCAAATGGAGCATCNATTTGTATTTACATGCATATTGGACGAGGCATTTATCATGGATCATATATATATAA
AGAAACATGAAATATTGGAGTAATTTTATTATTTCTAGTTATGGCTACTGCATTTGTAGGATATGTACTCCCATGAGGTC
AAATATCATTTTGAGGTGCCACTGTAATCACAAATCTCCTATCAGCCATTCCTTAT-
>Desmognathus_quadramaculatus_Clade-B_S.Escarpment_SC_NJ_EU313979.1
ATCTTATTTATGAAATTTTGGGTCTTTACTAGGGATCTGTCTAATCTCACAAATTATTACAGGTTTATTTTTAGCTATAC
ATTATACAGCAGACACCATTTCAGCATTCTCATCAGTAGCACATATCTGCCGCGATGTAGATTATGGCTGAATAATACGA
AATATTCACGCAAATGGAGCATCNATTTGTATTTACATGCATATTGGACGAGGCATTTATCATGGATCATATATATATAA
AGAAACATGAAATATTGGAGTAATTTTATTATTTCTAGTTATGGCTACTGCATTTGTAGGATATGTACTCCCATGAGGTC
AAATATCATTTTGAGGTGCCACTGTAATCACAAATCTCCTATCAGCCATTCCTTAT-
>Desmognathus_quadramaculatus_Clade-B_S.Escarpment_NC_NJ_EU313980.1
ATCTTATTTATGAAATTTTGGGTCTTTACTAGGGATCTGTCTAATCTCACAAATTATTACAGGTTTATTTTTAGCTATAC
ATTATACAGCAGACACCATTTCAGCATTCTCATCAGTAGCACATATCTGCCGCGATGTAGATTATGGCTGAATAATACGA
AATATTCACGCAAATGGAGCATCNATTTGTATTTACATGCATATTGGACGAGGCATTTATCATGGATCATATATATATAA
AGAAACATGAAATATTGGAGTAATTTTATTATTTCTAGTTATGGCTACTGCATTTGTAGGATATGTACTCCCATGAGGTC
AAATATCATTTTGAGGTGCCACTGTAATCACAAATCTCCTATCAGCCATTCCTTAT-
>Desmognathus_quadramaculatus_Clade-B_S.Escarpment_GA_NJ_EU313981.1
ATCTTATTTATGAAATTTTGGGTCTTTACTAGGGATCTGTCTAATCTCACAAATTATTACAGGTTTATTTTTAGCTATAC
ATTATACAGCAGACACCATTTCAGCATTCTCATCAGTAGCACATATCTGCCGCGATGTAGATTATGGCTGAATAATACGA
AATATTCACGCAAATGGAGCATCNATTTGTATTTACATGCATATTGGACGAGGCATTTATCATGGATCATATATATATAA
AGAAACATGAAATATTGGGGTAATTTTATTATTTCTAGTTATGGCTACTGCATTTGTAGGATATGTACTCCCATGAGGTC
AAATATCATTTTGAGGTGCCACTGTAATCACAAATCTCCTATCAGCCATTCCTTAT-
>Desmognathus_quadramaculatus_Clade-BC_S.Escarpment_GA_NJ_EU313982.1
ATCTTATTTATGAAATTTTGGGTCTTTACTAGGGATCTGTCTAATCTCACAAATTATTACAGGTTTATTTTTAGCTATAC
ATTATACAGCAGACACCATTTCAGCATTCTCATCAGTAGCACATATCTGCCGCGATGTAGATTATGGCTGAATAATACGA
AATATTCACGCAAATGGAGCATCNATTTGTATTTACATGCATATTGGACGAGGCATTTATCATGGATCATATATATATAA
AGAAACATGAAATATTGGGGTAATTTTATTATTTCTAGTTATGGCTACTGCATTTGTAGGATATGTACTCCCATGAGGTC
AAATATCATTTTGAGGTGCCACTGTAATCACAAATCTCCTATCAGCCATTCCTTAT-
>Desmognathus_quadramaculatus_Clade-BC_S.Escarpment_GA_NJ_EU313983.1
ATCTTATTTATGAAATTTTGGGTCTTTACTAGGGATCTGTCTAATCTCACAAATTATTACAGGTTTATTTTTAGCTATAC
ATTATACAGCAGACACCATTTCAGCATTCTCATCAGTAGCACATATCTGCCGCGATGTAGATTATGGCTGAATAATACGA
AATATTCACGCAAATGGAGCATCNATTTGTATTTACATGCATATTGGACGAGGCATTTATCATGGATCATATATATATAA
AGAAACATGAAATATTGGGGTAATTTTATTATTTCTAGTTATGGCTACTGCATTTGTAGGATATGTACTCCCATGAGGTC
AAATATCATTTTGAGGTGCCACTGTAATCACAAATCTCCTATCAGCCATTCCTTAT-
>Desmognathus_quadramaculatus_Clade-B_Cheoahs_NC_NJ_EU313984.1
ATCTTATTTATGAAATTTTGGGTCTTTACTAGGGATCTGTCTAATTTCACAAATTATTACAGGTTTATTTTTAGCTATAC
ATTATACAGCAGACACCATTTCAGCATTCTCATCAGTAGCACATATCTGCCGCGATGTAGATTATGGCTGAATAATACGA
AATATTCACGCAAATGGAGCATCNATTTGTATTTACATGCATATTGGACGAGGCATTTATCACGGATCATATATATATAA
AGAAACATGAAATATTGGAGTAATTTTATTATTTCTAGTTATGGCTACTGCATTTGTAGGATATGTACTCCCATGAGGTC
AAATATCATTTTGAGGTGCCACTGTAATCACAAATCTCCTATCAGCCATTCCTTAT-
>Desmognathus_quadramaculatus_Clade-B_S.Escarpment_GA_NJ_EU313985.1
ATCTTATTTATGAAATTTTGGGTCTTTACTAGGGATCTGTCTAATTTCACAAATTATTACAGGTTTATTTTTAGCTATAC
ATTATACAGCAGACACCACTTCAGCATTCTCATCAGTAGCACATATCTGCCGAGATGTAGATTATGGCTGAATAATACGA
AATATTCACGCAAATGGAGCATCNATTTGTATTTATATGCATATTGGACGAGGCATTTATCATGGATCATACATATATAA
AGAAACATGAAATATTGGAGTAATTTTATTATTTTTAGTCATAGCTACTGCATTTGTAGGATATGTACTCCCATGAGGTC
AAATATCATTCTGAGGTGCCACTGTAATCACAAATCTCCTATCAGCCATTCCTTAT-
>Desmognathus_quadramaculatus_Clade-BC_S.Escarpment_GA_NJ_EU313987.1
ATCTTATTTATGAAATTTTGGGTCTTTACTAGGGATCTGTCTAATTTCACAAATTATTACAGGTTTATTTTTAGCTATAC
ATTATACAGCAGACACCACTTCAGCATTCTCATCAGTAGCACATATCTGCCGAGATGTAGATTATGGCTGAATAATACGA
AATATTCACGCAAATGGAGCATCNATTTGTATTTACATGCATATTGGACGAGGCATTTATCATGGATCATACATATATAA
AGAAACATGAAATATTGGAGTAATTTTATTATTTTTAGTTATAGCTACTGCATTTGTAGGATATGTACTCCCATGAGGTC
AAATATCATTTTGAGGTGCCACTGTAATCACAAATCTCCTATCAGCCATTCCTTAT-
>Desmognathus_quadramaculatus_Clade-A_SouthMountains_NC_NJ_EU313989.1
ATCATATTTATGAAATTTTGGGTCATTACTAGGAATTTGTTTAATTTCACAAATTATTACAGGATTATTTTTAGCTATAC
ATTATACAGCAGACACTATTTCAGCATTCTCATCGGTAGCACATATCTGTCGAGATGTAGATTATGGTTGAATAATACGG
AATATTCACGCAAACGGAGCATCNATTTGTATTTATATACATATCGGACGAGGTATCTATCATGGATCTTATATATATAA
AGAAACATGAAATATTGGGGTCATCTTATTATTTCTCGTTATAGCAACCGCATTCGTAGGATATGTACTACCATGAGGTC
AAATGTCATTCTGAGGAGCCACTGTAATTACAAATCTTCTATCAGCAATTCCCTAC-
>Desmognathus_quadramaculatus_Clade-A_BlackMts._NC_NJ_EU313990.1
ATCATATTTATGAAATTTTGGGTCATTACTAGGAATTTGTTTAATTTCACAAATTATTACAGGATTATTTTTAGCTATAC
ATTATACAGCAGACACTATTTCAGCATTCTCATCAGTAGCACATATCTGTCGAGATGTAGATTATGGTTGAATAATACGG
AATATTCACGCAAACGGAGCATCNATTTGTATTTATATACATATCGGACGAGGTATTTATCATGGATCTTATATATATAA
AGAAACATGAAATATTGGGGTCATCTTATTATTTCTCGTTATAGCAACCGCATTCGTAGGATATGTACTACCATGAGGTC
AAATGTCATTCTGAGGAGCCACTGTAATTACAAATCTTCTCTCAGCAATTCCCTAC-
>Desmognathus_quadramaculatus_Clade-A_BlackMts._NC_NJ_EU313991.1
ATCATATTTATGAAATTTTGGGTCATTACTAGGAATTTGTTTAATTTCACAAATTATTACAGGATTATTTTTAGCTATAC
ATTATACAGCAGACACTATTTCAGCATTCTCATCAGTAGCACATATCTGTCGAGATGTAGATTATGGTTGAATAATACGG
AATATTCACGCAAACGGAGCATCNATTTGTATTTATATACATATCGGACGAGGTATTTATCATGGATCTTATATATATAA
AGAAACATGAAATATTGGGGTCATCTTATTATTTCTCGTTATAGCAACCGCATTCGTAGGATATGTACTACCATGAGGTC
AAATGTCATTCTGAGGAGCCACTGTAATTACAAATCTTCTCTCAGCAATTCCCTAC-
>Desmognathus_quadramaculatus_Clade-A_Unakas_TN_NJ_EU313992.1
ATCATATTTATGAAATTTTGGGTCATTACTAGGAATTTGTTTAATTTTACAAATTATCACAGGATTATTTTTAGCTATAC
ATTATACAGCAGACACTATTTCAGCATTCTCATCGGTAGCACATATCTGTCGAGATGTAGATTATGGTTGAATAATACGT
AATATTCACGCAAACGGAGCATCNATTTGTATTTATATACATATCGGACGAGGTATCTATCATGGATCTTATATATATAA
AGAAACATGAAATATTGGGGTCATCTTATTATTTCTCGTTATAGCAACCGCATTCGTAGGATATGTACTACCATGAGGTC
AAATGTCATTCTGAGGAGCCACTGTAATTACAAATCTTCTCTCAGCAATTCCATAC-
>Desmognathus_quadramaculatus_Clade-A_GrandfatherMt._NC_NJ_EU313993.1
ATCATATTTATGAAATTTTGGATCATTACTAGGAATTTGTTTAATTTCACAAATTATTACAGGATTATTTTTAGCTATAC
ATTATACAGCAGACACTATTTCAGCATTCTCATCGGTAGCACATATCTGTCGAGATGTAGATTATGGTTGAATAATACGG
AATATTCACGCAAACGGAGCATCNATTTGTATTTATATACATATCGGACGAGGTATCTATCATGGATCTTATATATATAA
AGAAACATGAAATATTGGGGTCATCTTATTATTTCTCGTTATAGCAACCGCATTCGTAGGATATGTACTACCATGAGGTC
AAATGTCATTCTGAGGAGCCACTGTAATTACAAATCTTCTCTCAGCAATTCCCTAC-
>Desmognathus_quadramaculatus_Clade-A_HolstenMt_TN_NJ_EU313994.1
ATCATATTTATGAAACTTCGGATCCTTAATAGGAATTTGTTTAATTTCACAAATTATTACAGGATTATTTCTAGCTATGC
ATTATACAGCAGACACTATTTCAGCATTCTCATCAGTAGCACATATCTGCCGAGACGTAGATTATGGTTGAATAATACGA
AATATTCACGCAAACGGAGCATCNATTTGCATTTATATACATATTGGACGAGGTATTTACCACGGATCTTATATATATAA
AGAAACATGAAATATTGGAGTTATCTTGTTATTTCTCGTTATAGCAACCGCATTCGTAGGATATGTACTACCATGGGGTC
AAATATCATTCTGAGGAGCTACTGTAATCACAAATCTTCTCTCAGCAATCCCCTAC-
>Desmognathus_quadramaculatus_Clade-A_HolstenMt_TN_NJ_EU313995.1
ATCATATTTATGAAACTTCGGATCCTTAATAGGAATTTGTTTAATTTCACAAATTATTACAGGATTATTTCTAGCTATGC
ATTATACAGCAGACACTATTTCAGCATTCTCATCAGTAGCACATATCTGCCGAGACGTAGATTATGGTTGAATAATACGA
AATATTCACGCAAACGGAGCATCNATTTGCATTTATATACATATTGGACGAGGTATTTACCACGGATCTTATATATATAA
AGAAACATGAAATATTGGAGTTATCTTGTTATTTCTCGTTATAGCAACCGCATTCGTAGGATATGTACTACCATGGGGTC
AAATATCATTCTGAGGAGCTACTGTAATCACAAATCTTCTCTCAGCAATCCCCTAC-
>Desmognathus_quadramaculatus_Clade-A_GreatSmokies_TN_NJ_EU313996.1
ATCATATTTATGAAATTTTGGATCCCTACTAGGAATTTGTTTAATTTCACAAGTAATTACAGGATTATTTTTAGCTATAC
ATTATACAGCAGATACTATTTCAGCATTCTCATCAGTAGCACATATTTGCCGAGATGTAGATTATGGTTGAATAATACGA
AACATTCACGCAAACGGAGCATCNATTTGTATTTATATACATATTGGACGAGGTATTTATCACGGATCTTATATATATAA
AGAAACATGAAATATTGGAGTCATCTTATTATTTCTCGTTATAGCAACTGCATTCGTTGGATATGTGCTTCCATGAGGTC
AAATATCATTCTGAGGAGCCACTGTAATTACAAACCTTCTTTCAGCAATTCCATAC-
>Desmognathus_quadramaculatus_Clade-A_Balds_NC_NJ_EU313997.1
ATCATATTTATGAAATTTTGGATCCCTACTAGGAATTTGTTTAATTTCACAAGTAATTACAGGATTATTTTTAGCTATAC
ATTATACAGCAGATACTATTTCAGCATTCTCATCAGTAGCACATATTTGCCGAGATGTAGATTATGGTTGAATAATACGA
AACATTCACGCAAACGGAGCATCNATTTGTATTTATATACATATTGGACGAGGTATTTATCACGGATCTTATATATATAA
AGAAACATGAAATATTGGAGTCATCTTATTATTTCTCGTTATAGCAACTGCATTCGTTGGATATGTGCTTCCATGAGGTC
AAATATCATTCTGAGGAGCCACTGTAATTACAAACCTTCTTTCAGCAATTCCATAC-
>Desmognathus_quadramaculatus_Clade-A_Balds_NC_NJ_EU314000.1
ATCATATTTATGAAATTTTGGATCCCTACTAGGAATTTGTTTAATTTCACAAGTAATTACAGGATTATTTTTAGCTATAC
ATTATACAGCAGATACTATTTCAGCATTCTCATCAGTAGCACATATTTGCCGAGATGTAGATTATGGTTGAATAATACGA
AACATTCACGCAAACGGAGCATCNATTTGTATTTATATACATATTGGACGAGGTATTTATCACGGATCTTATATATATAA
AGAAACATGAAATATTGGAGTCATCTTATTATTTCTCGTTATAGCAACTGCATTCGTTGGATATGTGCTTCCATGAGGTC
AAATATCATTCTGAGGAGCCACTGTAATTACAAACCTTCTTTCAGCAATTCCATAC-
>Desmognathus_quadramaculatus_Clade-A_GreatCraggies_NC_NJ_EU314002.1
ATCATATTTATGAAATTTTGGATCCTTACTAGGAATTTGTTTAATTTCACAAGTAATTACAGGATTATTTTTAGCTATAC
ATTATACAGCAGACACTATCTCAGCATTCTCATCAGTAGCACATATTTGCCGAGATGTAGATTATGGTTGAATAATACGA
AATATTCACGCAAACGGAGCATCNATTTGTATTTATATACATATTGGACGAGGTATTTATCACGGATCTTATATATATAA
AGAAACATGAAATATTGGAGTCATCTTATTATTTCTCGTTATAGCAACTGCATTCGTTGGATATGTGCTCCCATGAGGTC
AAATATCATTCTGAGGAGCCACTGTAATTACAAACCTTCTTTCAGCAATTCCATAT-
>Desmognathus_quadramaculatus_Clade-A_GreatCraggies_NC_NJ_EU314004.1
ATCATATTTATGAAATTTTGGATCCTTACTAGGAATTTGTTTAATTTCACAAGTAATTACAGGATTATTTTTAGCTATAC
ATTATACAGCAGACACTATCTCAGCATTCTCATCAGTAGCACATATTTGCCGAGATGTAGATTATGGTTGAATAATACGA
AATATTCACGCAAACGGAGCATCNATTTGTATTTATATACATATTGGACGAGGTATTTATCACGGATCTTATATATATAA
AGAAACATGAAATATTGGAGTCATCTTATTATTTCTCGTTATAGCAACTGCATTCGTTGGATATGTGCTCCCTTGAGGAC
AGATATCATTTTGGGGAGCCACTGTAATTACAAACCTTCTTTCAGCAATTCCATAT-
>Desmognathus_quadramaculatus_Clade-A_Unakas_TN_NJ_EU314005.1
ATCATATTTATGAAATTTTGGATCTTTACTAGGAATTTGTTTAATTTCACAAGTCATTACAGGATTATTTTTAGCTATAC
ATTATACATCGGACACTATCTCAGCATTCTCATCAGTAGCACACATTTGCCGAGATGTAGACTATGGTTGAATAATACGA
AATATTCACGCAAACGGAGCATCNATTTGTATTTATATACATATTGGACGTGGTATTTATCATGGATCTTACATATATAA
AGAAACATGAAATATTGGGGTCATCTTATTATTTCTTGTTATAGCAACTGCATTCGTAGGATATGTACTTCCATGAGGCC
AAATATCATTCTGAGGAGCCACTGTAATCACAAACCTTCTTTCAGCAATTCCATAT-
>Desmognathus_quadramaculatus_Clade-A_StoneMt._TN_NJ_EU314006.1
ATCATATTTATGAAATTTTGGATCTTTACTAGGAATTTGTTTAATTTCACAAGTCATTACAGGATTATTTTTAGCTATAC
ATTATACATCGGACACTATCTCAGCATTCTCATCAGTAGCACACATTTGCCGAGATGTAGACTATGGTTGAATAATACGA
AATATTCACGCAAACGGAGCATCNATTTGTATTTATATACATATTGGACGTGGTATTTATCATGGATCTTACATATATAA
AGAAACATGAAATATTGGGGTCATCTTATTATTTCTTGTTATAGCAACTGCATTCGTAGGATATGTACTTCCATGAGGCC
AAATATCATTCTGAGGAGCCACTGTAATCACAAACCTTCTTTCAGCAATTCCATAT-
>Desmognathus_quadramaculatus_Clade-A_MtRogers_VA_NJ_EU314009.1
ATCTTATTTATGAAATTTTGGGTCCTTACTAGGAATTTGCTTAATTTCACAAGTTATTACAGGGTTATTTCTAGCTATAC
ATTACACAGCAGACACTATTTCAGCATTCTCATCAGTAGCACATATCTGCCGAGATGTAGATTATGGCTGAATAATACGA
AATATTCATGCAAACGGAGCATCNATTTGTATTTATATACATATTGGACGAGGCATTTACCATGGATCTTATATATACAA
AGAAACATGAAATATTGGAGTTATCTTATTATTTCTCGTTATAGCAACTGCATTCGTCGGATATGTACTACCATGAGGTC
AAATATCATTCTGAGGAGCCACTGTAATTACAAATCTTCTATCAGCAATCCCTTAC-
>Desmognathus_quadramaculatus_Clade-A_Roan_TN_NJ_EU314011.1
ATCATATTTATGAAATTTTGGATCTCTACTAGGAATTTGTTTAATCTCACAAGTAGTTACAGGATTATTTTTAGCTATAC
ATTATACAGCGGACACCATTTCAGCATTCTCATCAGTAGCACATATTTGCCGAGATGTAGATTATGGTTGAATAATACGA
AATATTCACGCAAACGGAGCATCNATTTGTATCTATATACATATTGGACGAGGTATTTATCACGGATCATATATATATAA
AGAAACATGAAATATTGGAGTCATCTTATTATTTCTCGTTATAGCAACTGCATTCGTTGGATATGTGCTCCCATGGGGTC
AAATATCATTCTGAGGAGCCACTGTAATTACAAACCTTCTTTCAGCAATTCCATAC-
>Desmognathus_quadramaculatus_Clade-B_GreatSmokies_TN_NJ_EU314012.1
ATCTTATTTATGAAACTTCGGGTCTTTGCTAGGAGTTTGTCTAATTTCACAAATTATTACAGGTTTATTTTTAGCTATAC
ATTATACAGCAGACACTATTTCAGCATTTTCGTCAGTAGCACATATCTGCCGCGACGTTGATTATGGTTGAATAATACGA
AATATTCATGCAAATGGAGCATCNATTTGTATTTATATACACATTGGACGAGGCATCTATCATGGATCTTATATATATAA
AGAAACATGAAATATTGGAGTTATCTTATTATTTCTAGTTATAGCAACTGCATTTGTAGGATATGTTCTCCCATGAGGTC
AAATATCATTCTGAGGGGCCACCGTAATTACAAATCTCCTTTCAGCTATTCCTTAT-
>Desmognathus_quadramaculatus_Clade-B_Balsams_NC_NJ_EU314014.1
ATCTTATTTATGAAACTTCGGGTCTTTGCTAGGAGTTTGTCTAATTTCACAAATTATTACAGGTTTATTTTTAGCTATAC
ATTATACAGCAGACACTATTTCAGCATTTTCGTCAGTAGCACATATCTGCCGCGACGTTGATTATGGTTGAATAATACGA
AATATTCATGCAAATGGAGCATCNATTTGTATTTATATACACATTGGACGAGGCATCTATCATGGATCTTATATATATAA
AGAAACATGAAATATTGGAGTTATCTTATTATTTCTAGTTATAGCAACTGCATTTGTAGGATATGTTCTCCCATGAGGTC
AAATATCATTCTGAGGGGCCACCGTAATTACAAATCTCCTTTCAGCTATTCCTTAT-
>Desmognathus_quadramaculatus_Clade-B_S.Escarpment_NC_NJ_EU314025.1
ATCTTATTTATGAAATTTTGGGTCTTTACTAGGGATCTGTTTAATTTCACAAATCATTACAGGTTTATTTTTAGCTATAC
ATTATACAGCAGACACTATCTCAGCATTCTCATCAGTAGCACATATTTGCCGCGATGTAGATTATGGATGAATAATACGA
AATATTCATGCGAATGGAGCCTCNATTTGTATTTATATGCACATTGGACGAGGAATTTACCACGGATCATACATATACAA
AGAAACATGAAATATCGGGGTTGTTTTATTATTCTTAGTTATAGCAACTGCATTTGTAGGATATGTACTCCCATGAGGTC
AAATATCATTTTGGGGCGCTACCGTAATTACAAACCTTCTATCAGCCATTCCTTAT-
>Desmognathus_quadramaculatus_Clade-B_S.Escarpment_GA_NJ_EU314026.1
GTCTTATTTATGAAATTTCGGGTCTTTACTGGGGATTTGTCTAATTTCACAAATCGTTACAGGTTTATTTTTAGCTATAC
ATTATACAGCAGACACCATCTCAGCATTCTCATCAGTAGCACATATTTGCCGCGATGTAGATTATGGGTGAATAATACGA
AATATTCACGCAAATGGAGCATCNATTTGTATTTATATGCACATTGGACGAGGCATTTATCACGGATCTTACATATATAA
AGAAACATGAAATATTGGAGTTATTTTATTATTTTTAGTTATAGCAACTGCATTTGTAGGATACGTGCTCCCATGAGGTC
AAATATCATTTTGAGGCGCCACTGTAATTACAAATCTTCTCTCAGCCATTCCTTAC-
>Desmognathus_quadramaculatus_Clade-B_S.Escarpment_GA_NJ_EU314027.1
GTCTTATTTATGAAATTTCGGGTCTTTACTGGGGATTTGTCTAATTTCACAAATCGTTACAGGTTTATTTTTAGCTATAC
ATTATACAGCAGACACCATCTCAGCATTCTCATCAGTAGCACATATTTGCCGCGATGTAGATTATGGGTGAATAATACGA
AATATTCACGCAAATGGAGCATCNATTTGTATTTATATGCACATTGGACGAGGCATTTATCACGGATCTTACATATATAA
AGAAACATGAAATATTGGAGTTATTTTATTATTTTTAGTTATAGCAACTGCATTTGTAGGATACGTGCTCCCATGAGGTC
AAATATCATTTTGAGGCGCCACTGTAATTACAAATCTTCTCTCAGCCATTCCTTAC-
>Desmognathus_quadramaculatus_Clade-BC_S.Escarpment_GA_NJ_EU314028.1
GTCTTATTTATGAAATTTCGGGTCTTTACTGGGGATTTGTCTAATTTCACAAATCGTTACAGGTTTATTTTTAGCTATAC
ATTATACAGCAGACACCATCTCAGCATTCTCATCAGTAGCACATATTTGCCGCGATGTAGATTACGGGTGAATAATACGA
AATATTCACGCAAATGGAGCATCNATTTGTATTTATATGCACATTGGACGAGGCATTTATCACGGATCTTATATATATAA
AGAAACATGAAATATTGGAGTTATTTTATTATTTTTAGTTATAGCAACTGCATTTGTAGGATACGTGCTCCCATGAGGTC
AAATATCATTTTGAGGCGCCACTGTAATTACAAATCTTCTCTCAGCCATTCCTTAT-
>Desmognathus_quadramaculatus_Clade-B_S.Escarpment_GA_NJ_EU314029.1
GTCTTATTTATGAAATTTCGGGTCTTTACTAGGGATTTGTCTAATTTCACAAATCGTTACAGGTTTATTTTTAGCTATAC
ATTATACAGCAGACACCATCTCAGCATTCTCATCAGTAGCACATATTTGCCGCGATGTAGATTACGGGTGAATAATACGA
AACATTCACGCAAATGGAGCATCNATTTGTATTTATATGCACATTGGACGAGGCATTTATCACGGATCTTACATATATAA
AGAAACATGAAATATTGGAGTTATTTTATTATTTTTAGTTATAGCAACTGCATTTGTAGGATACGTGCTCCCATGAGGTC
AAATATCATTTTGAGGCGCCACTGTAATTACAAATCTTCTCTCAGCCATTCCTTAC-
>Desmognathus_quadramaculatus_Clade-B_S.Escarpment_GA_NJ_EU314030.1
GTCTTATTTATGAAATTTCGGGTCTTTACTAGGGATTTGTCTAATTTCACAAATCGTTACAGGTTTATTTTTAGCTATAC
ATTATACAGCAGACACCATCTCAGCATTCTCATCAGTAGCACATATTTGCCGCGATGTAGATTACGGGTGAATAATACGA
AACATTCACGCAAATGGAGCATCNATTTGTATTTATATGCACATTGGACGAGGCATTTATCACGGATCTTACATATATAA
AGAAACATGAAATATTGGAGTTATTTTATTATTTTTAGTTATAGCAACTGCATTTGTAGGATACGTGCTCCCATGAGGTC
AAATATCATTTTGAGGCGCCACTGTAATTACAAATCTTCTCTCAGCCATTCCTTAC-
>Desmognathus_quadramaculatus_Clade-B_S.Escarpment_GA_NJ_EU314031.1
GTCTTATTTATGAAATTTCGGGTCTTTACTGGGGATTTGTCTAATTTCACAAATCGTTACAGGTTTATTTTTAGCTATAC
ATTATACAGCAGACACCATCTCAGCATTCTCATCAGTAGCACATATTTGCCGCGATGTAGATTATGGGTGAATAATACGA
AATATTCACGCAAATGGAGCATCNATTTGTATTTATATGCACATTGGACGAGGCATTTATCACGGATCTTACATATATAA
AGAAACATGAAATATTGGAGTTATTTTATTATTTTTAGTTATAGCAACTGCATTTGTAGGATACGTGCTCCCATGAGGTC
AAATATCATTTTGAGGCGCCACTGTAATTACAAATCTTCTCTCAGCCATTCCTTAC-
>Desmognathus_quadramaculatus_Clade-B_Nantahalas(C)_NC_NJ_EU314032.1
GTCTTATTTATGGAATTTCGGATCTTTACTAGGGATTTGTCTAATTTCACAAATCGTCACAGGTTTATTTTTAGCTATAC
ATTATACAGCAGACACCATTTCAGCATTCTCATCAGTAACACATATCTGCCGCGATGTAGATTACGGGTGAATAATACGA
AATATTCACGCAAATGGAGCATCNATTTGTATTTATATACACATTGGACGAGGTATTTATCACGGATCTTATATATATAA
AGAGACATGAAATATTGGAGTTATTTTATTATTTTTAGTTATAGCAACTGCATTTGTAGGATACGTGCTCCCATGAGGTC
AAATATCATTTTGAGGCGCCACTGTAATTACAAACCTTCTTTCAGCCATTCCTTAC-
>Desmognathus_quadramaculatus_Clade-BC_S.Escarpment_GA_NJ_EU314033.1
GTCTTATTTATGGAATTTCGGGTCTTTACTAGGGATTTGTCTAATTTCACAAATCGTCACAGGTTTATTTTTAGCTATAC
ATTATACAGCAGACACCATTTCAGCATTCTCATCAGTAGCACATATCTGCCGCGATGTAGATTACGGGTGAATAATACGA
AATATTCACGCAAATGGAGCATCNATTTGTATTTATATACACATTGGACGAGGTATTTATCACGGATCTTATATATATAA
AGAGACATGAAATATTGGAGTTATTTTATTATTTTTAGTTATAGCAACTGCATTTGTAGGATACGTACTCCCATGAGGTC
AAATATCATTTTGAGGCGCCACTGTAATTACAAACCTTCTTTCAGCCATTCCTTAT-
>Desmognathus_quadramaculatus_Clade-B_Unicois_TN_NJ_EU314034.1
GTCTTATTTATGGAATTTCGGGTCTTTACTAGGGATTTGTCTAATTTCACAAATCATTACAGGTTTATTTTTAGCTATAC
ATTATACAGCAGACACCATCTCAGCATTCTCATCAGTAGCACATATCTGCCGCGATGTAGATTATGGGTGAATAATACGA
AATATTCACGCAAATGGAGCATCNATTTGTATTTATATGCACATTGGACGAGGCATTTATCACGGATCATATATATATAA
AGAGACATGAAATATTGGGGTTATTTTATTATTTTTAGTTATAGCAACTGCATTTGTAGGATACGTGCTCCCATGAGGTC
AAATATCATTTTGAGGCGCCACTGTAATTACAAATCTTCTTTCAGCCATTCCTTAT-
>Desmognathus_quadramaculatus_Clade-B_S.Escarpment_GA_NJ_EU314035.1
GTCTTATTTATGGAATTTCGGGTCTTTACTAGGGATTTGTCTAATTTCACAAATCGTTACAGGTTTATTTTTAGCTATAC
ATTATACAGCGGACACCATTTCAGCATTCTCATCAGTAGCACATATCTGCCGCGATGTAGATTATGGGTGAATAATACGA
AATATTCACGCAAATGGAGCATCNATTTGTATTTATATGCACATTGGACGAGGCATTTATCACGGATCTTATATATATAA
AGAAACATGAAATATTGGAGTTATTTTACTATTTTTAGTTATAGCAACTGCATTTGTAGGGTATGTACTCCCATGAGGTC
AAATATCATTTTGAGGCGCCACTGTAATTACAAATCTTCTTTCAGCCATTCCTTAT-
>Desmognathus_quadramaculatus_Clade-B_SaludaMts._NC_NJ_EU314036.1
ATCTTATTTATGAAATTTTGGATCTTTACTTGGGGTCTGTCTAATTTCACAAATTATTACAGGTTTATTTTTAGCTATAC
ATTATACAGCAGACACCATTTTAGCATTCTCATCAGTAGCACATATCTGTCGCGATGTAGATTATGGCTGAATAATACGA
AATATTCATGCAAATGGAGCATCNATTTGTATTTATATGCACATTGGACGAGGCATTTATCACGGATCATATATATATAA
AGAAACATGAAATATTGGAGTTATTTTATTATTCTTAGTTATAGCAACTGCATTTGTAGGATATGTACTCCCATGAGGTC
AAATATCATTTTGAGGTGCCACCGTAATTACAAATCTCCTATCAGCCATCCCTTAT-
>Desmognathus_quadramaculatus_Clade-B_S.Escarpment_SC_NJ_EU314037.1
ATCTTATTTATGAAATTTTGGATCTTTACTTGGGGTCTGTCTAATTTCACAAATCATTACAGGTTTATTTTTAGCTATAC
ATTATACAGCAGACACCATTTCAGCATTCTCATCAGTAGCACATATCTGTCGCGATGTAGATTATGGCTGAATAATACGA
AATATTCATGCAAATGGAGCATCNATTTGTATTTATATGCACATTGGACGAGGCATTTATCACGGATCATATATATATAA
AGAAACATGAAATATTGGAGTTATTTTATTATTCTTAGTTATAGCAACTGCATTTGTAGGATATGTACTCCCATGAGGTC
AAATATCATTTTGAGGTGCCACCGTAATTACAAATCTCCTATCAGCCATCCCTTAT-
>Desmognathus_quadramaculatus_Clade-BC_S.Escarpment_GA_NJ_EU314038.1
ATCTTATTTATGAAATTTTGGGTCTTTACTAGGGATCTGTCTAATTTCACAAATTATTACAGGTTTATTTTTAGCTATAC
ATTATACAGCAGACACCATTTCAGCATTCTCATCAGTAGCACATATCTGCCGCGATGTAGATTATGGCTGAATAATACGA
AATATTCACGCAAATGGAGCATCNATTTGTATTTACATGCATATTGGACGAGGCATTTATCATGGATCATATATATATAA
AGAAACATGAAATATTGGAGTAATTTTATTATTTCTAGTTATGGCTACTGCATTTGTAGGATATGTACTCCCATGAGGTC
AAATATCATTTTGAGGTGCCACTGTAATCACAAATCTCCTATCAGCCATTCCTTAT-
>Desmognathus_quadramaculatus_Clade-B_S.Escarpment_GA_NJ_EU314039.1
ATCTTATTTATGAAATTTTGGGTCTTTACTAGGGATCTGTCTAATTTCACAAATTATTACAGGTTTATTTTTAGCTATAC
ATTATACAGCAGACACCATTTCAGCATTCTCATCAGTAGCACATATCTGCCGCGATGTAGATTATGGCTGAATAATACGA
AATATTCACGCAAATGGAGCATCNATTTGTATTTACATGCATATTGGACGAGGCATTTATCATGGATCATATATATATAA
AGAAACATGAAATATTGGAGTAATTTTATTATTTCTAGTTATGGCTACTGCATTTGTAGGATATGTACTCCCATGAGGTC
AAATATCATTTTGAGGTGCCACTGTAATCACAAATCTCCTATCAGCCATTCCTTAT-
>Desmognathus_quadramaculatus_Clade-B_Cowees_NC_NJ_EU314040.1
ATCTTATTTATGAAATTTTGGGTCTTTACTAGGGATCTGTCTAATTTCACAAATTATTACAGGTTTATTTTTAGCTATAC
ATTATACAGCAGACACCATTTCAGCATTCTCATCAGTAGCACATATCTGCCGCGATGTAGATTATGGCTGAATAATACGA
AATATTCACGCAAATGGAGCATCNATTTGTATTTACATGCATATTGGACGAGGCATTTATCATGGATCATATATATATAA
AGAAACATGAAATATTGGAGTAATTTTATTATTTCTAGTTATGGCTACTGCATTTGTAGGATATGTACTCCCATGAGGTC
AAATATCATTTTGAGGTGCCACTGTAATCACAAATCTCCTATCAGCCATTCCTTAT-
>Desmognathus_quadramaculatus_Clade-B_Cheoahs_NC_NJ_EU314041.1
ATCTTATTTATGAAATTTTGGGTCTTTACTAGGGATCTGTCTAATTTCACAAATTATTACAGGTTTATTTTTAGCTATAC
ATTATACAGCAGACACCATTTCAGCATTCTCATCAGTAGCACATATCTGCCGCGATGTAGATTATGGCTGAATAATACGA
AATATTCACGCAAATGGAGCATCNATTTGTATTTACATGCATATTGGACGAGGCATTTATCACGGATCATATATATATAA
AGAAACATGAAATATTGGAGTAATTTTATTATTTCTAGTTATGGCTACTGCATTTGTAGGATATGTACTCCCATGAGGTC
AAATATCATTTTGAGGTGCCACTGTAATCACAAATCTCCTATCAGCCATTCCTTAT-
>Desmognathus_quadramaculatus_Clade-B_Cowees_NC_NJ_EU314042.1
ATCTTATTTATGAAATTTTGGGTCTTTACTAGGGATCTGTCTAATTTCACAAATTATTACAGGTTTATTTTTAGCTATAC
ATTATACAGCAGACACCATTTCAGCATTCTCATCAGTAGCACATATCTGCCGCGATGTAGATTATGGCTGAATAATACGA
AATATTCACGCAAATGGAGCATCNATTTGTATTTATATGCATATTGGACGAGGCATTTATCATGGATCATATATATATAA
AGAAACATGAAATATTGGAGTAATTTTATTATTTCTAGTTATGGCTACTGCATTTGTAGGATATGTACTCCCATGAGGTC
AAATATCATTTTGAGGTGCCACTGTAATCACAAATCTCCTATCAGCCATTCCTTAT-
>Desmognathus_quadramaculatus_Clade-B_Cowees_NC_NJ_EU314043.1
ATCTTATTTATGAAATTTTGGGTCTTTACTAGGGATCTGTCTAATTTCACAAATTATTACAGGTTTATTTTTAGCTATAC
ATTATACAGCAGACACCATTTCAGCATTCTCATCAGTAGCACATATCTGCCGCGATGTAGATTATGGCTGAATAATACGA
AATATTCACGCAAATGGAGCATCNATTTGTATTTATATGCATATTGGACGAGGCATTTATCATGGATCATATATATATAA
AGAAACATGAAATATTGGAGTAATTTTATTATTTCTAGTTATGGCTACTGCATTTGTAGGATATGTACTCCCATGAGGTC
AAATATCATTTTGAGGTGCCACTGTAATCACAAACCTCCTATCAGCCATTCCTTAT-
>Desmognathus_quadramaculatus_Clade-B_S.Escarpment_GA_NJ_EU314044.1
ATCTTATTTATGAAATTTTGGGTCTTTACTAGGGATCTGTCTAATTTCACAAATTATTACAGGTTTATTTTTAGCTATAC
ATTATACAGCAGACACCACTTCAGCATTCTCATCAGTAGCACATATCTGCCGAGATGTAGATTATGGCTGAATAATACGA
AATATTCACGCAAATGGAGCATCNATTTGTATTTACATGCATATTGGACGAGGCATTTATCATGGATCATATATATATAA
AGAAACATGAAATATTGGAGTAATTTTATTATTTTTAGTCATAGCTACTGCATTTGTAGGATATGTACTCCCATGAGGTC
AAATATCATTTTGAGGTGCCACTGTAATCACAAATCTCCTATCACCCATTCCTTAT-
>Desmognathus_quadramaculatus_Clade-BC_S.Escarpment_GA_NJ_EU314045.1
ATCTTATTTATGAAATTTTGGGTCTTTACTAGGGATCTGTCTAATCTCACAAATTATTACAGGTTTATTTTTAGCTATAC
ATTATACAGCAGACACCATTTCAGCATTCTCATCAGTAGCACATATCTGCCGCGATGTAGATTATGGCTGAATAATACGA
AATATTCACGCAAATGGAGCATCNATTTGTATTTACATGCATATTGGACGAGGCATTTATCATGGATCATATATATATAA
AGAAACATGAAATATTGGGGTAATTTTATTATTTCTAGTTATGGCTACTGCATTTGTAGGATATGTACTCCCATGAGGTC
AAATATCATTTTGAGGTGCCACTGTAATCACAAATCTCCTATCAGCCATTCCTTAT-
>Desmognathus_quadramaculatus_Clade-A_BaldMts._TN_NJ_EU314048.1
ATCATATTTATGAAATTTTGGGTCATTACTAGGAATTTGTTTAATTTCACAAATTATTACAGGATTATTTTTAGCTATAC
ATTATACAGCAGACACTATTTCAGCATTCTCATCGGTAGCACATATCTGTCGAGATGTAGATTATGGTTGAATAATACGG
AATATTCACGCAAACGGAGCATCNATTTGTATTTATATACATATCGGACGAGGTATTTATCATGGATCTTATATATATAA
AGAAACATGAAATATTGGGGTCATCTTATTATTTCTCGTTATAGCAACCGCATTCGTAGGATATGTGCTACCATGAGGTC
AAATGTCATTCTGAGGAGCCACTGTAATTACAAATCTTCTCTCAGCAATTCCCTAC-
>Desmognathus_quadramaculatus_Clade-A_MtRogers_VA_NJ_EU314049.1
ATCTTATTTATGAAATTTTGGGTCCTTACTAGGAATTTGCTTAATTTCACAAGTTATTACAGGGTTATTTCTAGCTATAC
ATTACACAGCAGACACTATTTCAGCATTCTCATCAGTAGCACATATCTGCCGAGATGTAGATTATGGCTGAATAATACGA
AATATTCATGCAAACGGAGCATCNATTTGTATTTATATACATATTGGACGAGGCATTTACCATGGATCTTATATATACAA
AGAAACATGAAATATTGGAGTTATCTTATTATTTCTCGTTATAGCAACTGCATTCGTCGGATATGTACTACCATGAGGTC
AAATATCATTCTGAGGAGCCACTGTAATTACAAATCTTCTATCAGCAATCCCTTAC-
>Desmognathus_quadramaculatus_Clade-A_MtRogers_VA_NJ_EU314050.1
ATCTTATTTATGAAATTTTGGGTCCTTACTAGGAATTTGCTTAATTTCACAAGTTATTACAGGGTTATTTCTAGCTATAC
ATTACACAGCAGACACTATTTCAGCATTCTCATCAGTAGCACATATCTGCCGAGATGTAGATTATGGCTGAATAATACGA
AATATTCATGCAAACGGAGCATCNATTTGTATTTATATACATATTGGACGAGGCATTTACCATGGATCTTATATATACAA
AGAAACATGAAATATTGGAGTTATCTTATTATTTCTCGTTATAGCAACTGCATTCGTCGGATATGTACTACCATGAGGTC
AAATATCATTCTGAGGAGCCACTGTAATTACAAATCTTCTATCAGCAATCCCTTAC-
>Desmognathus_quadramaculatus_Clade-A_WalkerMt._VA_NJ_EU314051.1
ATCATATTTATGAAACTTCGGATCCTTAATAGGAATTTGTTTAATTTCACAAGTTATTACAGGATTATTTCTAGCTATGC
ATTACACAGCAGACACTATTTCAGCATTCTCATCAGTAGCACATATCTGCCGAGACGTAGATTATGGCTGAATAATACGA
AATATTCACGCAAACGGAGCATCNATTTGTATTTATATACATATTGGACGAGGTATTTACCACGGATCTTATATATATAA
AGAAACATGAAATATTGGAGTTATCTTGTTATTTCTCGTTATAGCAACCGCATTCGTAGGATATGTACTGCCATGGGGTC
AAATATCATTCTGAGGAGCTACTGTAATCACAAATCTTCTCTCAGCAATCCCCTAC-
>Desmognathus_quadramaculatus_Clade-A_Balds_TN_NJ_EU314061.1
ATCATATTTATGAAATTTTGGATCCCTACTAGGAATTTGTTTAATTTCACAAGTAATTACAGGATTATTTTTAGCTATAC
ATTATACAGCAGATACTATTTCAGCATTCTCATCAGTAGCACATATTTGCCGAGATGTAGATTATGGTTGAATAATACGA
AACATTCACGCAAACGGAGCATCNATTTGTATTTATATACATATTGGACGAGGTATTTATCATGGATCTTATATATATAA
AGAAACATGAAATATTGGAGTCATCTTATTATTTCTCGTCATAGCAACTGCATTCGTTGGATATGTGCTTCCATGAGGTC
AAATATCATTCTGAGGAGCCACTGTAATTACAAACCTTCTTTCAGCAATTCCATAC-
>Desmognathus_quadramaculatus_Clade-A_Unakas_TN_NJ_EU314069.1
ATCATATTTATGAAATTTTGGATCTTTACTAGGAATTTGTTTAATTTCACAAGTCATTACAGGATTATTTTTAGCTATAC
ATTATACATCGGACACTATCTCAGCATTCTCATCAGTAGCACACATTTGCCGAGATGTAGACTATGGTTGAATAATACGA
AATATTCACGCAAACGGAGCATCNATTTGTATTTATATACATATTGGACGTGGTATTTATCATGGATCTTACATATATAA
AGAAACATGAAATATTGGGGTCATCTTATTATTTCTTGTTATAGCAACTGCATTCGTAGGATATGTACTTCCATGAGGCC
AAATATCATTCTGAGGAGCCACTGTAATCACAAACCTTCTTTCAGCAATTCCATAT-
>Desmognathus_folkertsi_Clade-BC_S.Escarpment_GA_NJ_EU314070.1
ATCATATTTATGAAATTTTGGGTCTTTATTAGGAATTTGTTTAATTTCACAAATTATTACAGGATTATTTCTAGCTATAC
ACTATACAGCAGATATTACTTCAGCATTTTCATCAGTCGCACATATTTGCCGAGATGTAGATTATGGCTGAATAATACGA
AATATTCACACAAATGGAGCATCNATTTGTATTTATATACATATTGGACGAGGCATTTATTATGGATCATATATATTTAA
AGAAACATGAAATATTGGAGTGGTTTTATTATTTTTAGTTATAGCAACTGCATTCGTTGGATATGTACTTCCATGAGGCC
AAATATCATTCTGAGGAGCTACAGTAATTACAAATCTACTTTCAGCAATTCCTTAT-
>Desmognathus_folkertsi_Clade-BC_S.Escarpment_GA_NJ_EU314071.1
ATCATATTTATGAAATTTTGGGTCTTTATTAGGAATTTGTTTAATTTCACAAATTATTACAGGATTATTTCTAGCTATAC
ACTATACAGCAGATATTACTTCAGCATTTTCATCAGTCGCACATATTTGCCGAGATGTAGATTATGGCTGAATAATACGA
AATATTCACACAAATGGAGCATCNATTTGTATTTATATACATATTGGACGAGGCATTTATTATGGATCATATATATTTAA
AGAAACATGAAATATTGGAGTGGTTTTATTATTTTTAGTTATAGCAACTGCATTCGTTGGATATGTACTTCCATGAGGCC
AAATATCATTCTGAGGAGCTACAGTAATTACAAATCTACTTTCAGCAATTCCTTAT-
>Desmognathus_quadramaculatus_Clade-A_HolstenMt_TN_NJ_EU314072.1
ATCATATTTATGAAATTTTGGGTCATTACTAGGAATTTGTTTAATTTCACAAATTATTACAGGATTATTTTTAGCTATAC
ATTATACAGCAGACACTATTTCAGCATTCTCATCAGTAGCACATATCTGTCGAGATGTAGATTATGGTTGAATAATACGT
AATATTCACGCAAACGGAGCATCNATTTGTATTTATATACATATCGGACGAGGTATTTATCACGGATCTTATATATATAA
AGAAACATGAAATATTGGGGTCATCTTATTATTTCTCGTTATAGCAACCGCATTCGTAGGATATGTACTACCATGAGGTC
AAATGTCATTCTGAGGAGCCACTGTAATTACAAATCTTCTCTCAGCAATTCCCTAC-
>Desmognathus_quadramaculatus_Clade-A_HolstenMt_TN_NJ_EU314073.1
ATCATATTTATGAAATTTTGGGTCATTACTAGGAATTTGTTTAATTTCACAAATTATTACAGGATTATTTTTAGCTATAC
ATTATACAGCAGACACTATTTCAGCATTCTCATCAGTAGCACATATCTGTCGAGATGTAGATTATGGTTGAATAATACGT
AATATTCACGCAAACGGAGCATCNATTTGTATTTATATACATATCGGACGAGGTATTTATCACGGATCTTATATATATAA
AGAAACATGAAATATTGGGGTCATCTTATTATTTCTCGTTATAGCAACCGCATTCGTAGGATATGTACTACCATGAGGTC
AAATGTCATTCTGAGGAGCCACTGTAATTACAAATCTTCTCTCAGCAATTCCCTAC-
>Desmognathus_quadramaculatus_Clade-A_HolstenMt_TN_NJ_EU314074.1
ATCATATTTATGAAATTTTGGATCATTACTAGGAATTTGTTTAATTTCACAAATTATTACAGGATTATTTTTAGCTATAC
ATTATACAGCAGACACTATTTCAGCATTCTCATCAGTAGCACATATCTGTCGAGATGTAGATTATGGTTGAATAATACGT
AATATTCACGCAAACGGAGCATCNATTTGTATTTATATACATATCGGACGAGGTATTTATCACGGATCTTATATATATAA
AGAAACATGAAATATTGGGGTCATCTTATTATTTCTCGTTATAGCAACCGCATTCGTAGGATATGTACTACCATGAGGTC
AAATGTCATTCTGAGGAGCCACTGTAATTACAAATCTTCTCTCAGCAATTCCCTAC-
>Desmognathus_quadramaculatus_Clade-A_HolstenMt_TN_NJ_EU314075.1
ATCATATTTATGAAATTTTGGGTCATTACTAGGAATTTGTTTAATTTCACAAATTATTACAGGATTATTTTTAGCTATAC
ATTATACAGCAGACACTATTTCAGCATTCTCATCAGTAGCACATATCTGTCGAGATGTAGATTATGGTTGAATAATACGT
AACATTCACGCAAACGGAGCATCNATTTGTATTTATATACATATCGGACGAGGTATTTATCACGGATCTTATATATATAA
AGAAACATGAAATATTGGGGTCATCTTATTATTTCTCGTTATAGCAACCGCATTCGTAGGATATGTACTACCATGAGGTC
AAATGTCATTCTGAGGAGCCACTGTAATTACAAATCTTCTCTCAGCAATTCCCTAC-
>Desmognathus_quadramaculatus_Clade-A_BaldMts._TN_NJ_EU314076.1
ATCATATTTATGAAATTTTGGGTCATTACTAGGAATTTGTTTAATTTCACAAATTATTACAGGATTATTTTTAGCTATAC
ATTATACAGCAGACACTATTTCAGCATTCTCATCGGTAGCACATATCTGTCGAGATGTAGATTATGGTTGAATAATACGG
AATATTCACGCAAACGGAGCATCNATTTGTATTTATATACATATCGGACGAGGTATTTATCATGGATCTTATATATATAA
AGAAACATGAAATATTGGGGTCATCTTATTATTTCTCGTTATAGCAACCGCATTCGTAGGATATGTGCTACCATGAGGTC
AAATGTCATTCTGAGGAGCCACTGTAATTACAAATCTTCTCTCAGCAATTCCCTAC-
>Desmognathus_quadramaculatus_Clade-A_BaldMts._TN_NJ_EU314077.1
ATCATATTTATGAAATTTTGGGTCATTACTAGGAATTTGTTTAATTTCACAAATTATTACAGGATTATTTTTAGCTATAC
ATTATACAGCAGACACTATTTCAGCATTCTCATCGGTAGCACATATCTGTCGAGATGTAGATTATGGTTGAATAATACGG
AATATTCACGCAAACGGAGCATCNATTTGTATTTATATACATATCGGACGAGGTATTTATCATGGATCTTATATATATAA
AGAAACATGAAATATTGGGGTCATCTTATTATTTCTCGTTATAGCAACCGCATTCGTAGGATATGTGCTACCATGAGGTC
AAATGTCATTCTGAGGAGCCACTGTAATTACAAATCTTCTCTCAGCAATTCCCTAC-
>Desmognathus_quadramaculatus_Clade-A_Balds_NC_NJ_EU314078.1
ATCATATTTATGAAATTTTGGGTCATTACTAGGAATTTGTTTAATTTCACAAATTATTACAGGATTATTTTTAGCTATAC
ATTATACAGCAGACACTATTTCAGCATTCTCATCGGTAGCACATATCTGTCGAGATGTAGATTATGGTTGAATAATACGG
AATATTCACGCAAACGGAGCATCNATTTGTATTTATATACATATCGGACGAGGTATTTATCATGGATCTTATATATATAA
AGAAACATGAAATATTGGGGTCATCTTATTATTTCTCGTTATAGCAACCGCATTCGTAGGATATGTGCTACCATGAGGTC
AAATGTCATTCTGAGGAGCCACTGTAATTACAAATCTTCTCTCAGCAATTCCCTAC-
>Desmognathus_quadramaculatus_Clade-A_Balds_NC_NJ_EU314079.1
ATCATATTTATGAAATTTTGGGTCATTACTAGGAATTTGTTTAATTTCACAAATTATTACAGGATTATTTTTAGCTATAC
ATTATACAGCAGACACTATTTCAGCATTCTCATCGGTAGCACATATCTGTCGAGATGTAGATTATGGTTGAATAATACGG
AATATTCACGCAAACGGAGCATCNATTTGTATTTATATACATATCGGACGAGGTATTTATCATGGATCTTATATATATAA
AGAAACATGAAATATTGGGGTCATCTTATTATTTCTCGTTATAGCAACCGCATTCGTAGGATATGTGCTACCATGAGGTC
AAATGTCATTCTGAGGAGCCACTGTAATTACAAATCTTCTCTCAGCAATTCCCTAC-
>Desmognathus_quadramaculatus_Clade-A_Balds_NC_NJ_EU314080.1
ATCATATTTATGAAATTTTGGATCCCTACTAGGAATTTGTTTAATTTCACAAGTAATTACAGGATTATTTTTAGCTATAC
ATTATACAGCAGATACTATTTCAGCATTCTCATCAGTAGCACATATTTGCCGAGATGTAGATTATGGTTGAATAATACGA
AATATTCACGCAAACGGAGCATCNATTTGTATTTATATACATATTGGACGAGGTATTTATCACGGATCTTATATATATAA
AGAAACATGAAATATTGGAGTCATCTTATTATTTCTCGTTATAGCAACTGCATTCGTTGGATATGTGCTTCCATGAGGTC
AAATATCATTCTGAGGAGCCACTGTAATTACAAACCTTCTTTCAGCAATTCCATAC-
>Desmognathus_quadramaculatus_Clade-A_Balds_NC_NJ_EU314081.1
ATCATATTTATGAAATTTTGGATCCCTACTAGGAATTTGTTTAATTTCACAAGTAATTACAGGATTATTTTTAGCTATAC
ATTATACAGCAGATACTATTTCAGCATTCTCATCAGTAGCACATATTTGCCGAGATGTAGATTATGGTTGAATAATACGA
AACATTCACGCAAACGGAGCATCNATTTGTATTTATATACATATTGGACGAGGTATTTATCACGGATCTTATATATATAA
AGAAACATGAAATATTGGAGTCATCTTATTATTTCTCGTTATAGCAACTGCATTCGTTGGATATGTGCTTCCATGAGGTC
AAATATCATTCTGAGGAGCCACTGTAATTACAAACCTTCTTTCAGCAATTCCATAC-
>Desmognathus_quadramaculatus_Clade-A_HolstenMt_TN_NJ_EU314084.1
ATCATATTTATGAAACTTCGGATCCTTAATAGGAATTTGTTTAATTTCACAAGTTATTACAGGATTATTTCTAGCTATGC
ATTATACAGCAGACACTATTTCAGCATTCTCATCAGTAGCACATATCTGCCGAGACGTAGATTATGGTTGAATAATACGA
AATATTCACGCAAACGGAGCATCNATTTGCATTTATATACATATTGGACGAGGTATTTACCACGGATCTTATATATATAA
AGAAACATGAAATATTGGAGTTATCTTGTTATTTCTAGTTATAGCAACCGCATTCGTAGGATATGTACTACCATGGGGTC
AAATATCATTCTGAGGAGCTACTGTAATCACAAATCTTCTCTCAGCAATCCCCTAC-
>Desmognathus_quadramaculatus_Clade-A_HolstenMt_TN_NJ_EU314085.1
ATCATATTTATGAAACTTCGGATCCTTAATAGGAATTTGTTTAATTTCACAAGTTATTACAGGATTATTTCTAGCTATGC
ATTATACAGCAGACACTATTTCAGCATTCTCATCAGTAGCACATATCTGCCGAGACGTAGATTATGGTTGAATAATACGA
AATATTCACGCAAACGGAGCATCNATTTGCATTTATATACATATTGGACGAGGTATTTACCACGGATCTTATATATATAA
AGAAACATGAAATATTGGAGTTATCTTGTTATTTCTAGTTATAGCAACCGCATTCGTAGGATATGTACTACCATGGGGTC
AAATATCATTCTGAGGAGCTACTGTAATCACAAATCTTCTCTCAGCAATCCCCTAC-
>Desmognathus_quadramaculatus_Clade-A_HolstenMt_TN_NJ_EU314086.1
ATCATATTTATGAAATTTTGGGTCATTACTAGGAATTTGTTTAATTTCACAAATTATTACAGGATTATTTTTAGCTATAC
ATTATACAGCAGACACTATTTCAGCATTCTCATCGGTAGCACATATCTGTCGAGATGTAGATTATGGTTGAATAATACGT
AATATTCACGCAAACGGAGCATCNATTTGTATTTATATACATATCGGACGAGGTATTTATCACGGATCTTATATATATAA
AGAAACATGAAATATTGGGGTCATCTTATTATTTCTAGTTATAGCAACCGCATTCGTAGGATATGTACTACCATGAGGTC
AAATGTCATTCTGAGGAGCCACTGTAATTACAAATCTTCTCTCAGCAATTCCCTAC-
>Desmognathus_quadramaculatus_Clade-A_Balds_NC_NJ_EU314087.1
ATCATATTTATGAAATTTTGGGTCATTACTAGGAATTTGTTTAATTTCACAAATTATTACAGGATTATTTTTAGCTATAC
ATTATACAGCAGACACTATTTCAGCATTCTCATCGGTAGCACATATCTGTCGAGATGTAGATTATGGTTGAATAATACGG
AATATTCACGCAAACGGAGCATCNATTTGTATTTATATACATATCGGACGAGGTATTTATCATGGATCTTATATATATAA
AGAAACATGAAATATTGGGGTCATCTTATTATTTCTCGTTATAGCAACCGCATTCGTAGGATATGTGCTACCATGAGGTC
AAATGTCATTCTGAGGAGCCACTGTAATTACAAATCTTCTCTCAGCAATTCCCTAC-
>Desmognathus_quadramaculatus_Clade-A_BuffaloMt._TN_NJ_EU314088.1
ATCATATTTATGAAATTTTGGATCTTTACTAGGAATTTGTTTAATTTCACAAGTCATTACAGGATTATTTTTAGCTATAC
ATTATACAGCGGACACTATTTCAGCATTCTCATCAGTAGCACACATTTGCCGAGATGTAGACTATGGTTGAATAATACGA
AATATTCACGCAAACGGAGCATCNATTTGTATTTATATACATATTGGACGTGGTATTTATCATGGATCTTACATATATAA
AGAAACATGAAATATTGGGGTCATCTTATTATTTCTTGTTATAGCAACTGCATTCGTCGGATATGTACTTCCATGAGGCC
AAATATCATTCTGAGGAGCCACTGTAATCACAAACCTTCTTTCAGCAATTCCATAT-
>Desmognathus_quadramaculatus_Clade-A_BuffaloMt._TN_NJ_EU314089.1
ATCATATTTATGAAATTTTGGATCTTTACTAGGAATTTGTTTAATTTCACAAGTCATTACAGGATTATTTTTAGCTATAC
ATTATACAGCGGACACTATTTCAGCATTCTCATCAGTAGCACACATTTGCCGAGATGTAGACTATGGTTGAATAATACGA
AATATTCACGCAAACGGAGCATCNATTTGTATTTATATACATATTGGACGTGGTATTTATCATGGATCTTACATATATAA
AGAAACATGAAATATTGGGGTCATCTTATTATTTCTTGTTATAGCAACTGCATTCGTCGGATATGTACTTCCATGAGGCC
AAATATCATTCTGAGGAGCCACTGTAATCACAAACCTTCTTTCAGCAATTCCATAT-
>Desmognathus_quadramaculatus_Clade-A_BuffaloMt._TN_NJ_EU314090.1
ATCATATTTATGAAATTTTGGATCTTTACTAGGAATTTGTTTAATTTCACAAGTCATTACAGGATTATTTTTAGCTATAC
ATTATACAGCGGACACTATTTCAGCATTCTCATCAGTAGCACACATTTGCCGAGATGTAGACTATGGTTGAATAATACGA
AATATTCACGCAAACGGAGCATCNATTTGTATTTATATACATATTGGACGTGGTATTTATCATGGATCTTACATATATAA
AGAAACATGAAATATTGGGGTCATCTTATTATTTCTTGTTATAGCAACTGCATTCGTCGGATATGTACTTCCATGAGGCC
AAATATCATTCTGAGGAGCCACTGTAATCACAAACCTTCTTTCAGCAATTCCATAT-
>Desmognathus_folkertsi_Clade-BC_S.Escarpment_GA_NJ_EU314106.1
ATCATATTTATGAAATTTTGGGTCTTTATTAGGAATTTGTTTAATTTCACAAATTATTACAGGATTATTTCTAGCTATAC
ACTATACAGCAGATATTACTTCAGCATTTTCATCAGTCGCACATATTTGCCGAGATGTAGATTATGGCTGAATAATACGA
AATATTCACACAAATGGAGCATCNATTTGTATTTATATACATATTGGACGAGGCATTTATTATGGATCATATATATTTAA
AGAAACATGAAATATTGGAGTGGTTTTATTATTTTTAGTTATAGCAACTGCATTCGTTGGATATGTACTTCCATGAGGCC
AAATATCATTCTGAGGAGCTACAGTAATTACAAATCTACTTTCAGCAATTCCTTAT-
>Desmognathus_folkertsi_Clade-BC_S.Escarpment_GA_NJ_EU314107.1
ATCATATTTATGAAATTTTGGGTCTTTATTAGGAATTTGTTTAATTTCACAAATTATTACAGGATTATTTCTAGCTATAC
ACTATACAGCAGATATTACTTCAGCATTTTCATCAGTCGCACATATTTGCCGAGATGTAGATTATGGCTGAATAATACGA
AATATTCACACAAATGGAGCATCNATTTGTATTTATATACATATTGGACGAGGCATTTATTATGGATCATATATATTTAA
AGAAACATGAAATATTGGAGTGGTTTTATTATTTTTAGTTATAGCAACTGCATTCGTTGGATATGTACTTCCATGAGGCC
AAATATCATTCTGAGGAGCTACAGTAATTACAAATCTACTTTCAGCAATTCCTTAT-
>Desmognathus_quadramaculatus_Clade-B_S.Escarpment_GA_NJ_EU314108.1
ATCTTATTTATGAAATTTTGGGTCTTTACTAGGGATCTGTCTAATCTCACAAATTATTACAGGTTTATTTTTAGCTATAC
ATTATACAGCAGACACCATTTCAGCATTCTCATCAGTAGCACATATCTGCCGCGATGTAGATTATGGCTGAATAATACGA
AATATTCACGCAAATGGAGCATCNATTTGTATTTACATGCATATTGGACGAGGCATTTATCATGGATCATATATATATAA
AGAAACATGAAATATTGGGGTAATTTTATTATTTCTAGTTATGGCTACTGCATTTGTAGGATATGTACTCCCATGAGGTC
AAATATCATTTTGAGGTGCCACTGTAATCACAAATCTCCTATCAGCCATTCCTTAT-
>Desmognathus_quadramaculatus_Clade-B_S.Escarpment_GA_NJ_EU314109.1
ATCTTATTTATGAAATTTTGGGTCTTTACTAGGGATCTGTCTAATCTCACAAATTATTACAGGTTTATTTTTAGCTATAC
ATTATACAGCAGACACCATTTCAGCATTCTCATCAGTAGCACATATCTGCCGCGATGTAGATTATGGCTGAATAATACGA
AATATTCACGCAAATGGAGCATCNATTTGTATTTACATGCATATTGGACGAGGCATTTATCATGGATCATATATATATAA
AGAAACATGAAATATTGGGGTAATTTTATTATTTCTAGTTATGGCTACTGCATTTGTAGGATATGTACTCCCATGAGGTC
AAATATCATTTTGAGGTGCCACTGTAATCACAAATCTCCTATCAGCCATTCCTTAT-
>Desmognathus_quadramaculatus_Clade-B_S.Escarpment_GA_NJ_EU314110.1
ATCTTATTTATGAAATTTTGGGTCTTTACTAGGGATCTGTCTAATCTCACAAATTATTACAGGTTTATTTTTAGCTATAC
ATTATACAGCAGACACCATTTCAGCATTCTCATCAGTAGCACATATCTGCCGCGATGTAGATTATGGCTGAATAATACGA
AATATTCACGCAAATGGAGCATCNATTTGTATTTACATGCATATTGGACGAGGCATTTATCATGGATCATATATATATAA
AGAAACATGAAATATTGGAGTAATTTTATTATTTCTAGTTATGGCTACTGCATTTGTAGGATATGTACTCCCATGAGGTC
AAATATCATTTTGAGGTGCCACTGTAATCACAAATCTCCTATCAGCCATTCCTTAT-
>Desmognathus_quadramaculatus_Clade-BC_S.Escarpment_GA_NJ_EU314111.1
ATCTTATTTATGAAATTTTGGGTCTTTACTAGGGATCTGTCTAATTTCACAAATTATTACAGGTTTATTTTTAGCTATAC
ATTATACAGCAGACACCATTTCAGCATTCTCATCAGTAGCACATATCTGCCGCGATGTAGATTATGGCTGAATAATACGA
AATATTCACGCAAATGGAGCATCNATTTGTATTTACATGCATATTGGACGAGGCATTTATCATGGATCATATATATATAA
AGAAACATGAAATATTGGAGTAATTTTATTATTTCTAGTTATGGCTACTGCATTTGTAGGATATGTACTCCCATGAGGTC
AAATATCATTTTGAGGTGCCACTGTAATCACAAATCTCCTATCAGCCATTCCTTAT-
>Desmognathus_quadramaculatus_Clade-BC_S.Escarpment_GA_NJ_EU314112.1
ATCTTATTTATGAAATTTTGGGTCTTTACTAGGGATCTGTCTAATTTCACAAATTATTACAGGTTTATTTTTAGCTATAC
ATTATACAGCAGACACCACTTCAGCATTCTCATCAGTAGCACATATCTGCCGAGATGTAGATTATGGCTGAATAATACGA
AATATTCACGCAAATGGAGCATCNATTTGTATTTACATGCATATTGGACGAGGCATTTATCATGGATCATACATATATAA
AGAAACATGAAATATTGGAGTAATTTTATTATTTTTAGTTATAGCTACTGCATTTGTAGGATATGTACTCCCATGAGGTC
AAATATCATTTTGAGGTGCCACTGTAATCACAAATCTCCTATCAGCCATTCCTTAT-
>Desmognathus_quadramaculatus_Clade-BC_S.Escarpment_GA_NJ_EU314113.1
ATCTTATTTATGAAATTTTGGGTCTTTACTAGGGATCTGTCTAATTTCACAAATTATTACAGGTTTATTTTTAGCTATAC
ATTATACAGCAGACACCACTTCAGCATTCTCATCAGTAGCACATATCTGCCGAGATGTAGATTATGGCTGAATAATACGA
AATATTCACGCAAATGGAGCATCNATTTGTATTTACATGCATATTGGACGAGGCATTTATCATGGATCATACATATATAA
AGAAACATGAAATATTGGAGTAATTTTATTATTTTTAGTTATAGCTACTGCATTTGTAGGATATGTACTCCCATGAGGTC
AAATATCATTTTGAGGTGCCACTGTAATCACAAATCTCCTATCAGCCATTCCTTAT-
>Desmognathus_quadramaculatus_Clade-B_S.Escarpment_GA_NJ_EU314114.1
ATCTTATTTATGAAATTTTGGGTCTTTACTAGGGATCTGTCTAATTTCACAAATTATTACAGGTTTATTTTTAGCTATAC
ATTATACAGCAGACACCACTTCAGCATTCTCATCAGTAGCACATATCTGCCGAGATGTAGATTATGGCTGAATAATACGA
AATATTCACGCAAATGGAGCATCNATTTGTATTTACATGCATATTGGACGAGGCATTTATCATGGATCATACATATATAA
AGAAACATGAAATATTGGAGTAATTTTATTATTTTTAGTTATAGCTACTGCATTTGTAGGATATGTACTCCCATGAGGTC
AAATATCATTTTGAGGTGCCACTGTAATCACAAATCTCCTATCAGCCATTCCTTAT-
>Desmognathus_quadramaculatus_Clade-BC_S.Escarpment_GA_NJ_EU314115.1
GTCTTATTTATGAAATTTCGGGTCTTTACTGGGGATTTGTCTAATTTCACAAATCGTTACAGGTTTATTTTTAGCTATAC
ATTATACAGCAGACACCATCTCAGCATTCTCATCAGTAGCACATATTTGCCGCGATGTAGATTACGGGTGAATAATACGA
AATATTCACGCAAATGGAGCATCNATTTGTATTTATATGCACATTGGACGAGGCATTTATCACGGATCTTATATATATAA
AGAAACATGAAATATTGGAGTTATTTTATTATTTTTAATTATAGCAACTGCATTTGTAGGATACGTGCTCCCATGAGGTC
AAATATCATTTTGAGGCGCCACTGTAATTACAAATCTTCTCTCAGCCATTCCTTAT-
>Desmognathus_quadramaculatus_Clade-B_S.Escarpment_GA_NJ_EU314117.1
GTCTTATTTATGAAATTTCGGGTCTTTACTGGGGATTTGTCTAATTTCACAAATCGTTACAGGTTTATTTTTAGCTATAC
ATTATACAGCAGACACCATCTCAGCATTCTCATCAGTAGCACATATTTGCCGCGATGTAGATTATGGGTGAATAATACGA
AATATTCACGCAAATGGAGCATCNATTTGTATTTATATGCACATTGGACGAGGCATTTATCACGGATCTTACATATATAA
AGAAACATGAAATATTGGAGTTATTTTATTATTTTTAGTTATAGCAACTGCATTTGTAGGATACGTGCTCCCATGAGGTC
AAATATCATTTTGAGGCGCCACTGTAATTACAAATCTTCTCTCAGCCATTCCTTAC-
>Desmognathus_quadramaculatus_Clade-B_SaludaMts._NC_NJ_EU314118.1
ATCTTATTTATGAAATTTTGGATCTTTACTTGGGGTCTGTCTAATTTCACAAATTATTACAGGTTTATTTTTAGCTATAC
ATTATACAGCAGACACCATTTCAGCATTCTCATCAGTAGCACATATCTGTCGCGATGTAGATTATGGCTGAATAATACGA
AATATTCATGCAAATGGAGCATCNATTTGTATTTATATGCACATTGGACGAGGCATTTATCACGGATCATATATATATAA
AGAAACATGAAATATTGGAGTTATTTTATTATTCTTAGTTATAGCAACTGCATTTGTAGGATATGTACTCCCATGAGGTC
AAATATCATTTTGAGGTGCCACCGTAATTACAAATCTCCTATCAGCCATCCCTTAT-
>Desmognathus_quadramaculatus_Clade-B_SaludaMts._NC_NJ_EU314119.1
ATCTTATTTATGAAATTTTGGATCTTTACTTGGGGTCTGTCTAATTTCACAAATTATTACAGGTTTATTTTTAGCTATAC
ATTATACAGCAGACACCATTTCAGCATTCTCATCAGTAGCACATATCTGTCGCGATGTAGATTATGGCTGAATAATACGA
AATATTCATGCAAATGGAGCATCNATTTGTATTTATATGCACATTGGACGAGGCATTTATCACGGATCATATATATATAA
AGAAACATGAAATATTGGAGTTATTTTATTATTCTTAGTTATAGCAACTGCATTTGTAGGATATGTACTCCCATGAGGTC
AAATATCATTTTGAGGTGCCACCGTAATTACAAATCTCCTATCAGCCATCCCTTAT-
>Desmognathus_quadramaculatus_Clade-B_S.Escarpment_SC_NJ_EU314120.1
ATCTTATTTATGAAATTTTGGATCTTTACTTGGGGTCTGTCTAATTTCACAAATTATTACAGGTTTATTTTTAGCTATAC
ATTATACAGCAGACACCATTTCAGCATTCTCATCAGTAGCACATATCTGTCGCGATGTAGATTATGGCTGAATAATACGA
AATATTCATGCAAATGGAGCATCNATTTGTATTTATATGCACATTGGACGAGGAATTTATCACGGATCATATATATATAA
AGAAACATGAAATATTGGAGTTATTTTATTATTCTTAGTTATAGCAACTGCATTTGTAGGATATGTACTCCCATGAGGTC
AAATATCATTTTGAGGTGCCACCGTAATTACAAATCTCCTATCAGCCATCCCTTAT-
>Desmognathus_quadramaculatus_Clade-B_S.Escarpment_SC_NJ_EU314121.1
ATCTTATTTATGAAATTTTGGATCTTTACTTGGGGTCTGTCTAATTTCACAAATTATTACAGGTTTATTTTTAGCTATAC
ATTATACAGCAGACACCATTTCAGCATTCTCATCAGTAGCACATATCTGTCGCGATGTAGATTATGGCTGAATAATACGA
AATATTCATGCAAATGGAGCATCNATTTGTATTTATATGCACATTGGACGAGGCATTTATCACGGATCATATATATATAA
AGAAACATGAAATATTGGAGTTATTTTATTATTTTTAGTTATAGCAACTGCATTTGTAGGATATGTACTCCCATGAGGTC
AAATATCATTTTGAGGTGCCACCGTAATTACAAATCTCCTATCAGCCATCCCTTAT-
>Desmognathus_quadramaculatus_Clade-B_S.Escarpment_NC_NJ_EU314122.1
ATCTTATTTATGAAATTTTGGATCTTTACTTGGGGTCTGTCTAATTTCACAAATTATTACAGGTTTATTTTTAGCTATAC
ATTATACAGCAGACACCATTTCAGCATTCTCATCAGTAGCACATATCTGTCGCGATGTAGATTATGGCTGAATAATACGA
AATATTCATGCAAATGGAGCATCNATTTGTATTTATATGCACATTGGACGAGGCATTTATCACGGATCATATATATATAA
AGAAACATGAAATATTGGAGTTATTTTATTATTCTTAGTTATAGCAACTGCATTTGTAGGATATGTACTCCCATGAGGTC
AAATATCATTTTGAGGTGCCACCGTAATTACAAATCTCCTATCAGCCATCCCTTAT-
>Desmognathus_quadramaculatus_Clade-B_S.Escarpment_NC_NJ_EU314123.1
ATCTTATTTATGAAATTTTGGATCTTTACTTGGGGTCTGTCTAATTTCACAAATTATTACAGGTTTATTTTTAGCTATAC
ATTATACAGCAGACACCATTTCAGCATTCTCATCAGTAGCACATATCTGTCGCGATGTAGATTATGGCTGAATAATACGA
AATATTCATGCAAATGGAGCATCNATTTGTATTTATATGCACATTGGACGAGGCATTTATCACGGATCATATATATATAA
AGAAACATGAAATATTGGAGTTATTTTATTATTCTTAGTTATAGCAACTGCATTTGTAGGATATGTACTCCCATGAGGTC
AAATATCATTTTGAGGTGCCACCGTAATTACAAATCTCCTATCAGCCATTCCCTAT-
>Desmognathus_quadramaculatus_Clade-B_ChimneytopGap_SC_NJ_EU314124.1
ATCTTATTTATGAAATTTCGGGTCTTTACTAGGGATCTGTCTAATTTCACAAATTATTACAGGTTTATTTTTAGCTATAC
ATTATACAGCAGACACCATTTCAGCATTCTCATCAGTAGCACATATCTGCCGCGATGTAGATTATGGCTGAATAATACGA
AATATTCACGCAAATGGAGCATCNATTTGTATTTATATACACATTGGACGAGGCATTTATCATGGATCATATATATATAA
AGAAACATGGAATATTGGAGTTATTTTACTATTTTTAGTTATAGCTACTGCATTTGTAGGATATGTACTCCCATGAGGTC
AAATATCATTTTGAGGTGCAACTGTAATTACAAATCTCCTATCAGCCATTCCTTAT-
>Desmognathus_quadramaculatus_Clade-B_ChimneytopGap_SC_NJ_EU314125.1
ATCTTATTTATGAAATTTCGGGTCTTTACTAGGGATCTGTCTAATTTCACAAATTATTACAGGTTTATTTTTAGCTATAC
ATTATACAGCAGACACCATTTCAGCATTCTCATCAGTAGCACATATCTGCCGCGATGTAGATTATGGCTGAATAATACGA
AATATTCACGCAAATGGAGCATCNATTTGTATTTATATACACATTGGACGAGGCATTTATCATGGATCATATATATATAA
AGAAACATGGAATATTGGAGTTATTTTACTATTTTTAGTTATAGCTACTGCATTTGTAGGATATGTACTCCCATGAGGTC
AAATATCATTTTGAGGTGCAACTGTAATTACAAATCTCCTATCAGCCATTCCTTAT-
>Desmognathus_quadramaculatus_Clade-B_ChimneytopGap_SC_NJ_EU314126.1
ATCTTATTTATGAAATTTCGGGTCTTTACTAGGGATCTGTCTAATTTCACAAATTATTACAGGTTTATTTTTAGCTATAC
ATTATACAGCAGACACCATTTCAGCATTCTCATCAGTAGCACATATCTGCCGCGATGTAGATTATGGCTGAATAATACGA
AATATTCACGCAAATGGAGCATCNATTTGTATTTATATACACATTGGACGAGGCATTTATCATGGATCATATATATATAA
AGAAACATGGAATATTGGAGTTATTTTACTATTTTTAGTTATAGCTACTGCATTTGTAGGATATGTACTCCCATGAGGTC
AAATATCATTTTGAGGTGCAACTGTAATTACAAATCTCCTATCAGCCATTCCTTAT-
>Desmognathus_quadramaculatus_Clade-B_ChimneytopGap_SC_NJ_EU314127.1
ATCTTATTTATGAAATTTCGGGTCTTTACTAGGGATCTGTCTAATTTCACAAATTATTACAGGTTTATTTTTAGCTATAC
ATTATACAGCAGACACCATTTCAGCATTCTCATCAGTAGCACATATCTGCCGCGATGTAGATTATGGCTGAATAATACGA
AATATTCACGCAAATGGAGCATCNATTTGTATTTATATACACATTGGACGAGGCATTTATCATGGATCATATATATATAA
AGAAACATGGAATATTGGAGTTATTTTACTATTTTTAGTTATAGCTACTGCATTTGTAGGATATGTACTCCCATGAGGTC
AAATATCATTTTGAGGTGCAACTGTAATTACAAATCTCCTATCAGCCATTCCTTAT-
>Desmognathus_fuscus_Clade-A_SouthMountains_NC_NJ_EU314128.1
ATCATATTTATGAAATTTTGGATCTTTATTAGGAATTTGCTTAATTTCACAAATTATTACAGGGTTATTTTTAGCTATAC
ACTATACAGCAGATACCATCTCAGCATTTTCATCAGTGGCACACATTTGTCGTGACGTAGATTATGGGTGAATAATACGA
AATATTCATGCAAATGGAGCATCNATTTGTATTTATATACACATTGGACGAGGAATTTACCACGGATCATATATATATAA
AGAAACATGAAACATCGGAGTAATTCTACTATTTCTAGTTATAGCAACCGCATTTGTAGGATATGTGCTTCCATGAGGCC
AAATATCATTCTGAGGAGCCACCGTAATTACTAATCTTCTATCAGCAATCCCCTAC-
>Desmognathus_quadramaculatus_Clade-B_SaludaMts._NC_NJ_EU314130.1
ATCTTATTTATGAAATTTTGGATCTTTACTTGGGGTCTGTCTAATTTCACAAATTATTACAGGTTTATTTTTAGCTATAC
ATTATACAGCAGACACCATTTTAGCATTCTCATCAGTAGCACATATCTGTCGCGATGTAGATTATGGCTGAATAATACGA
AATATTCATGCAAATGGAGCATCNATTTGTATTTATATGCACATTGGACGAGGCATTTATCACGGATCATATATATATAA
AGAAACATGAAATATTGGAGTTATTTTATTATTCTTAGTTATAGCAACTGCATTTGTAGGATATGTACTCCCATGAGGTC
AAATATCATTTTGAGGTGCCACCGTAATTACAAATCTCCTATCAGCCATCCCTTAT-
>Desmognathus_quadramaculatus_Clade-B_OldIndianMt._SC_NJ_EU314131.1
ATCTTATTTATGAAATTTTGGATCTCTACTAGGGATCTGTCTAATTTCACAAATTATTACAGGTTTATTTTTAGCTATAC
ATTATACAGCAGATACCATTTCAGCATTCTCATCAGTAGCACATATCTGCCGCGATGTAGACTATGGGTGAATAATACGA
AATATTCATGCAAATGGAGCATCNATTTGTATTTATATACACATTGGACGAGGCATTTATTATGGATCATATATATATAA
AGAAACATGAAATATTGGGGTTATTTTATTATTCTTAGTTATAGCAACTGCATTTGTAGGATATGTACTACCATGAGGTC
AAATATCATTTTGAGGTGCCACAGTAATTACAAATCTCCTATCAGCCATTCCTTAC-
>Desmognathus_quadramaculatus_Clade-B_GlassyMt_SC_NJ_EU314132.1
ATCTTATTTATGAAATTTTGGATCTCTACTAGGGATCTGTCTAATTTCACAAATTATTACAGGTTTATTTTTAGCTATAC
ATTATACAGCAGATACCATTTCAGCATTCTCATCAGTAGCACATATCTGCCGCGATGTAGACTATGGGTGAATAATACGA
AATATTCATGCAAATGGAGCATCNATTTGTATTTATATACACATTGGACGAGGCATTTATTATGGATCATATATATATAA
AGAAACATGAAATATTGGGGTTATTTTATTATTCTTAGTTATAGCAACTGCATTTGTAGGATATGTACTACCATGAGGTC
AAATATCATTTTGAGGTGCCACAGTAATTACAAATCTCCTATCAGCCATTCCTTAC-
>Desmognathus_quadramaculatus_Clade-B_OldIndianMt._SC_NJ_EU314133.1
ATCTTATTTATGAAATTTTGGATCTCTACTAGGGATCTGTCTAATTTCACAAATTATTACAGGTTTATTTTTAGCTATAC
ATTATACAGCAGATACCATTTCAGCATTCTCATCAGTAGCACATATCTGCCGCGATGTAGACTATGGGTGAATAATACGA
AATATTCATGCAAATGGAGCATCNATTTGTATTTATATACACATTGGACGAGGCATTTATTATGGATCATATATATATAA
AGAAACATGAAATATTGGGGTTATTTTATTATTCTTAGTTATAGCAACTGCATTTGTAGGATATGTACTACCATGAGGTC
AAATATCATTTTGAGGTGCCACAGTAATTACAAATCTCCTATCAGCCATTCCTTAC-
>Desmognathus_quadramaculatus_Clade-B_GlassyMt_SC_NJ_EU314134.1
ATCTTATTTATGAAATTTTGGATCTCTACTAGGGATCTGTCTAATTTCACAAATTATTACAGGTTTATTTTTAGCTATAC
ATTATACAGCAGATACCATTTCAGCATTCTCATCAGTAGCACATATCTGCCGCGATGTAGACTATGGGTGAATAATACGA
AATATTCATGCAAATGGAGCATCNATTTGTATTTATATACACATTGGACGAGGCATTTATTATGGATCATATATATATAA
AGAAACATGAAATATTGGGGTTATTTTATTATTCTTAGTTATAGCAACTGCATTTGTAGGATATGTACTACCATGAGGTC
AAATATCATTTTGAGGTGCCACAGTAATTACAAATCTCCTATCAGCCATTCCTTAC-
>Desmognathus_quadramaculatus_Clade-B_OldIndianMt._SC_NJ_EU314135.1
ATCTTATTTATGAAATTTTGGGTCTCTACTAGGGATCTGTCTAATTTCACAAATTATTACAGGTTTATTTTTAGCTATAC
ATTATACAGCAGATACCATTTCAGCATTCTCATCAGTAGCACATATCTGCCGCGATGTAGACTATGGATGAATAATACGA
AATATTCATGCAAATGGAGCATCNATTTGTATTTATATACACATTGGACGAGGCATCTATTATGGATCATATATATATAA
AGAAACATGAAATATTGGGGTTATTTTATTATTCTTAGTTATAGCAACTGCATTTGTAGGATATGTACTACCATGAGGTC
AAATATCATTTTGAGGTGCCACAGTAATTACAAATCTCCTATCAGCCATTCCTTAC-
>Desmognathus_quadramaculatus_Clade-B_GlassyMt_SC_NJ_EU314136.1
ATCTTATTTATGAAATTTTGGATCTCTACTAGGGATCTGTCTAATTTCACAAATTATTACAGGTTTATTTTTAGCTATAC
ATTATACAGCAGATACCATTTCAGCATTCTCATCAGTAGCACATATCTGCCGCGATGTAGACTATGGGTGAATAATACGA
AATATTCATGCAAATGGAGCATCNATTTGTATTTATATACACATTGGACGAGGCATTTATTATGGATCATATATATATAA
AGAAACATGAAATATTGGGGTTATTTTATTATTCTTAGTTATAGCAACTGCATTTGTAGGATATGTACTACCATGAGGTC
AAATATCATTTTGAGGTGCCACAGTAATTACAAATCTCCTATCAGCCATTCCTTAC-
>Desmognathus_quadramaculatus_Clade-BC_S.Escarpment_GA_NJ_EU314137.1
GTCTTATTTATGAAATTTCGGGTCTTTACTGGGGATTTGTCTAATTTCACAAATCGTTACAGGTTTATTTTTAGCTATAC
ATTATACAGCAGACACCATCTCAGCATTCTCATCAGTAGCACATATTTGCCGCGATGTAGATTACGGGTGAATAATACGA
AATATTCACGCAAATGGAGCATCNATTTGTATTTATATGCACATTGGACGAGGCATTTATCACGGATCTTATATATATAA
AGAAACATGAAATATTGGAGTTATTTTATTATTTTTAGTTATAGCAACTGCATTTGTAGGATACGTGCTCCCATGAGGTC
AAATATCATTTTGAGGCGCCACTGTAATTACAAATCTTCTCTCAGCCATTCCTTAT-
>Desmognathus_quadramaculatus_Clade-BC_S.Escarpment_GA_NJ_EU314138.1
GTCTTATTTATGAAATTTCGGGTCTTTACTGGGGATTTGTCTAATTTCACAAATCGTTACAGGTTTATTTTTAGCTATAC
ATTATACAGCAGACACCATCTTAGCATTCTCATCAGTAGCACATATTTGCCGCGATGTAGATTACGGGTGAATAATACGA
AATATTCACGCAAATGGAGCATCNATTTGTATTTATATGCACATTGGACGAGGCATTTATCACGGATCTTATATATATAA
AGAAACATGAAATATTGGAGTTATTTTATTATTTTTAGTTATAGCAACTGCATTTGTAGGATACGTGCTCCCATGAGGTC
AAATATCATTTTGAGGCGCCACTGTAATTACAAATCTTCTCTCAGCCATTCCTTAT-
>Desmognathus_quadramaculatus_Clade-BC_S.Escarpment_GA_NJ_EU314139.1
GTCTTATTTATGAAATTTCGGGTCTTTACTGGGGATTTGTCTAATTTCACAAATCGTTACAGGTTTATTTTTAGCTATAC
ATTATACAGCAGACACCATCTCAGCATTCTCATCAGTAGCACATATTTGCCGCGATGTAGATTACGGGTGAATAATACGA
AATATTCACGCAAATGGAGCATCNATTTGTATTTATATGCACATTGGACGAGGCATTTATCACGGATCTTATATATATAA
AGAAACATGAAATATTGGAGTTATTTTATTATTTTTAGTTATAGCAACTGCATTTGTAGGATACGTGCTCCCATGAGGTC
AAATATCATTTTGAGGCGCCACTGTAATTACAAATCTTCTCTCAGCCATTCCTTAT-
>Desmognathus_quadramaculatus_Clade-BC_S.Escarpment_GA_NJ_EU314140.1
GTCTTATTTATGGAATTTCGGGTCTTTACTAGGGATTTGTCTAATTTCACAAATCGTCACAGGTTTATTTTTAGCTATAC
ATTATACAGCAGACACCATTTCAGCATTCTCATCAGTAGCACATATCTGCCGCGATGTAGATTACGGGTGAATAATACGA
AATATTCACGCAAATGGAGCATCNATTTGTATTTATATACACATTGGACGAGGTATTTATCACGGATCTTATATATATAA
AGAGACATGAAATATTGGAGTTATTTTATTATTTTTAGTTATAGCAACTGCATTTGTAGGATACGTGCTCCCATGAGGTC
AAATATCATTTTGAGGCGCCACTGTAATTACAAATCTTCTTTCAGCCATTCCTTAC-
>Desmognathus_quadramaculatus_Clade-B_Nantahalas(C)_NC_NJ_EU314141.1
GTCTTATTTATGGAATTTCGGATCTTTACTAGGGATTTGTCTAATTTCACAAATCGTCACAGGTTTATTTTTAGCTATAC
ATTATACAGCAGACACCATTTCAGCATTCTCATCAGTAACACATATCTGCCGCGATGTAGATTACGGGTGAATAATACGA
AATATTCACGCAAATGGAGCATCNATTTGTATTTATATACACATTGGACGAGGTATTTATCACGGATCTTATATATATAA
AGAGACATGAAATATTGGAGTTATTTTATTATTTTTAGTTATAGCAACTGCATTTGTAGGATACGTGCTCCCATGAGGTC
AAATATCATTTTGAGGCGCCACTGTAATTACAAACCTTCTTTCAGCCATTCCTTAC-
>Desmognathus_quadramaculatus_Clade-B_S.Escarpment_NC_NJ_EU314142.1
ATCTTATTTATGAAATTTTGGGTCTTTACTAGGGATCTGTTTAATTTCACAAATCATTACAGGTTTATTTTTAGCTATAC
ATTATACAGCAGACACTATCTCAGCATTCTCATCAGTAGCACATATTTGCCGCGATGTAGATTATGGATGAATAATACGA
AATATTCATGCGAATGGAGCCTCNATTTGTATTTATATGCACATTGGACGAGGAATTTACCACGGATCATACATATACAA
AGAAACATGAAATATCGGGGTTGTTTTATTATTCTTAGTTATAGCAACTGCATTTGTAGGATATGTACTCCCATGAGGTC
AAATATCATTTTGGGGCGCTACCGTAATTACAAACCTTCTATCAGCCATTCCTTAT-
>Desmognathus_quadramaculatus_Clade-BC_S.Escarpment_GA_NJ_EU314143.1
GTCTTATTTATGAAATTTCGGGTCTTTACTGGGGATTTGTCTAATTTCACAAATCGTTACAGGTTTATTTTTAGCTATAC
ATTATACAGCAGACACCATCTCAGCATTCTCATCAGTAGCACATATTTGCCGCGATGTAGATTACGGGTGAATAATACGA
AATATTCACGCAAATGGAGCATCNATTTGTATTTATATGCACATTGGACGAGGCATTTATCACGGATCTTATATATATAA
AGAAACATGAAATATTGGAGTTATTTTATTATTTTTAGTTATAGCAACTGCATTTGTAGGATACGTGCTCCCATGAGGTC
AAATATCATTTTGAGGCGCCACTGTAATTACAAATCTTCTCTCAGCCATTCCTTAT-
>Desmognathus_quadramaculatus_Clade-B_S.Escarpment_GA_NJ_EU314144.1
GTCTTATTTATGGAATTTCGGGTCTTTACTAGGGATTTGTCTAATTTCACAAATCGTTACAGGTTTATTTTTAGCTATAC
ATTATACAGCGGACACCATTTCAGCATTCTCATCAGTAGCACATATCTGCCGCGATGTAGATTATGGGTGAATAATACGA
AATATTCACGCAAATGGAGCATCNATTTGTATTTATATGCACATTGGACGAGGCATTTATCACGGATCTTATATATATAA
AGAAACATGAAATATTGGAGTTATTTTACTATTTTTAGTTATAGCAACTGCATTTGTAGGGTATGTACTCCCATGAGGTC
AAATATCATTTTGAGGCGCCACTGTAATTACAAATCTTCTTTCAGCCATTCCTTAT-
>Desmognathus_quadramaculatus_Clade-B_S.Escarpment_GA_NJ_EU314145.1
GTCTTATTTATGGAATTTCGGGTCTTTACTAGGGATTTGTCTAATTTCACAAATCGTTACAGGTTTATTTTTAGCTATAC
ATTATACAGCGGACACCATTTCAGCATTCTCATCAGTAGCACATATCTGCCGCGATGTAGATTATGGGTGAATAATACGA
AATATTCACGCAAATGGAGCATCNATTTGTATTTATATGCACATTGGACGAGGCATTTATCACGGATCTTATATATATAA
AGAAACATGAAATATTGGAGTTATTTTACTATTTTTAGTTATAGCAACTGCATTTGTAGGGTATGTACTCCCATGAGGTC
AAATATCATTTTGAGGCGCCACTGTAATTACAAATCTTCTTTCAGCCATTCCTTAT-
>Desmognathus_quadramaculatus_Clade-B_S.Escarpment_GA_NJ_EU314146.1
GTCTTATTTATGGAATTTCGGGTCTTTACTAGGGATTTGTCTAATTTCACAAATCGTTACAGGTTTATTTTTAGCTATAC
ATTATACAGCGGACACCATTTCAGCATTCTCATCAGTAGCACATATCTGCCGCGATGTAGATTATGGGTGAATAATACGA
AATATTCACGCAAATGGAGCATCNATTTGTATTTATATGCACATTGGACGAGGCATTTATCACGGATCTTATATATATAA
AGAAACATGAAATATTGGAGTTATTTTACTATTTTTAGTTATAGCAACTGCATTTGTAGGGTATGTACTCCCATGAGGTC
AAATATCATTTTGAGGCGCCACTGTAATTACAAATCTTCTTTCAGCCATTCCTTAT-
>Desmognathus_quadramaculatus_Clade-B_S.Escarpment_GA_NJ_EU314147.1
GTCTTATTTATGGAATTTCGGGTCTTTACTAGGGATTTGTCTAATTTCACAAATCGTTACAGGTTTATTTTTAGCTATAC
ATTATACAGCGGACACCATTTCAGCATTCTCATCAGTAGCACATATCTGCCGCGATGTAGATTATGGGTGAATAATACGA
AATATTCACGCAAATGGAGCATCNATTTGTATTTATATGCACATTGGACGAGGCATTTATCACGGATCTTATATATATAA
AGAAACATGAAATATTGGAGTTATTTTACTATTTTTAGTTATAGCAACTGCATTTGTAGGGTATGTACTCCCATGAGGTC
AAATATCATTTTGAGGCGCCACTGTAATTACAAATCTTCTTTCAGCCATTCCTTAT-
>Desmognathus_quadramaculatus_Clade-A_BlackMts._NC_NJ_EU314148.1
ATCATATTTATGAAATTTTGGGTCATTACTAGGAATTTGTTTAATTTCACAAATTATTACAGGATTATTTTTAGCTATAC
ATTATACAGCAGACACTATTTCAGCATTCTCATCAGTAGCACATATCTGTCGAGATGTAGATTATGGTTGAATAATACGG
AATATTCACGCAAACGGAGCATCNATTTGTATTTATATACATATCGGACGAGGTATTTATCATGGATCTTATATATATAA
AGAAACATGAAATATTGGGGTCATCTTATTATTTCTCGTTATAGCAACCGCATTCGTAGGATATGTACTACCATGAGGTC
AAATGTCATTCTGAGGAGCCACTGTAATTACAAATCTTCTCTCAGCAATTCCCTAC-
>Desmognathus_quadramaculatus_Clade-A_BlackMts._NC_NJ_EU314149.1
ATCATATTTATGAAATTTTGGGTCATTACTAGGAATTTGTTTAATTTCACAAATTATTACAGGATTATTTTTAGCTATAC
ATTATACAGCAGACACTATTTCAGCATTCTCATCAGTAGCACATATCTGTCGAGATGTAGATTATGGTTGAATAATACGG
AATATTCACGCAAACGGAGCATCNATTTGTATTTATATACATATCGGACGAGGTATTTATCATGGATCTTATATATATAA
AGAAACATGAAATATTGGGGTCATCTTATTATTTCTCGTTATAGCAACCGCATTCGTAGGATATGTACTACCATGAGGTC
AAATGTCATTCTGAGGAGCCACTGTAATTACAAATCTTCTCTCAGCAATTCCCTAC-
>Desmognathus_quadramaculatus_Clade-A_WhitetopMt._VA_NJ_EU314150.1
ATCATATTTATGAAATTTTGGGTCATTACTAGGAATTTGTTTAATTTCACAAATTATTACAGGATTATTTTTAGCTATAC
ATTATACAGCAGACACTATTTCAGCATTCTCATCGGTAGCACATATCTGTCGAGATGTAGATTATGGTTGAATAATACGG
AATATTCACGCAAACGGAGCATCNATTTGTATTTATATACATATCGGACGAGGTATTTATCATGGATCTTATATATATAA
AGAAACATGAAATATTGGGGTCATCTTATTATTTCTCGTTATAGCAACCGCATTCGTAGGATATGTACTACCATGAGGTC
AAATGTCATTCTGAGGAGCCACTGTAATTACAAATCTTCTCTCAGCAATTCCCTAC-
>Desmognathus_quadramaculatus_Clade-A_GreatCraggies_NC_NJ_EU314151.1
ATCATATTTATGAAATTTTGGGTCATTACTAGGAATTTGTTTAATTTCACAAATTATTACAGGATTATTTTTAGCTATAC
ATTATACAGCAGACACTATTTCAGCATTCTCATCGGTAGCACATATCTGTCGAGATGTAGATTATGGTTGAATAATACGG
AATATTCACGCAAACGGAGCATCNATTTGTATTTATATACATATCGGACGAGGTATTTATCATGGATCTTATATATATAA
AGAAACATGAAATATTGGGGTCATCTTATTATTTCTAGTTATAGCAACCGCATTCGTAGGATATGTACTACCATGAGGTC
AAATGTCATTCTGAGGAGCCACTGTAATTACAAATCTTCTCTCAGCAATTCCCTAC-
>Desmognathus_quadramaculatus_Clade-A_SouthMountains_NC_NJ_EU314152.1
ATCATATTTATGAAATTTTGGGTCATTACTAGGAATTTGTTTAATTTCACAAATTATTACAGGATTATTTTTAGCTATAC
ATTATACAGCAGACACTATTTCAGCATTCTCATCGGTAGCACATATCTGTCGAGATGTAGATTATGGTTGAATAATACGG
AATATTCACGCAAACGGAGCATCNATTTGTATTTATATACATATCGGACGAGGTATATATCATGGATCTTATATATATAA
AGAAACATGAAATATTGGGGTCATCTTATTATTTCTCGTTATAGCAACCGCATTCGTAGGATATGTACTACCATGAGGTC
AAATGTCATTCTGAGGAGCCACTGTAATTACAAATCTTCTATCAGCAATTCCCTAC-
>Desmognathus_quadramaculatus_Clade-A_SouthMountains_NC_NJ_EU314153.1
ATCATATTTATGAAATTTTGGGTCATTACTAGGAATTTGTTTAATTTCACAAATTATTACAGGATTATTTTTAGCTATAC
ATTATACAGCAGACACTATTTCAGCATTCTCATCGGTAGCACATATCTGTCGAGATGTAGATTATGGTTGAATAATACGG
AATATTCACGCAAACGGAGCATCNATTTGTATTTATATACATATCGGACGAGGTATATATCATGGATCTTATATATATAA
AGAAACATGAAATATTGGGGTCATCTTATTATTTCTCGTTATAGCAACCGCATTCGTAGGATATGTACTACCATGAGGTC
AAATGTCATTCTGAGGAGCCACTGTAATTACAAATCTTCTATCAGCAATTCCCTAC-
>Desmognathus_quadramaculatus_Clade-A_SouthMountains_NC_NJ_EU314154.1
ATCATATTTATGAAATTTTGGGTCATTACTAGGAATTTGTTTAATTTCACAAATTATTACAGGATTATTTTTAGCTATAC
ATTATACAGCAGACACTATTTCAGCATTCTCATCGGTAGCACATATCTGTCGAGATGTAGATTATGGTTGAATAATACGG
AATATTCACGCAAACGGAGCATCNATTTGTATTTATATACATATCGGACGAGGTATCTATCATGGATCTTATATATATAA
AGAAACATGAAATATTGGGGTCATCTTATTATTTCTCGTTATAGCAACCGCATTCGTAGGATATGTACTACCATGAGGTC
AAATGTCATTCTGAGGAGCCACTGTAATTACAAATCTTCTATCAGCAATTCCCTAC-
>Desmognathus_quadramaculatus_Clade-A_Pisgahs_NC_NJ_EU314155.1
ATCATATTTATGAAATTTTGGGTCATTACTAGGAATTTGTTTAATTTCACAAATTATTACAGGATTATTTTTAGCTATAC
ATTATACAGCAGACACTATTTCAGCATTCTCATCGGTAGCACATATCTGTCGAGATGTAGATTATGGTTGAATAATACGG
AATATTCACGCAAACGGAGCATCNATTTGTATTTATATACATATCGGACGAGGTATTTATCATGGATCTTATATATATAA
AGAAACATGAAATATTGGGGTCATCTTATTATTTCTCGTTATAGCAACCGCATTCGTAGGATATGTACTACCATGAGGTC
AAATATCATTCTGAGGAGCCACTGTAATTACAAATCTTCTCTCAGCAATTCCCTAC-
>Desmognathus_quadramaculatus_Clade-A_Pisgahs_NC_NJ_EU314156.1
ATCATATTTATGAAATTTTGGGTCATTACTAGGAATTTGTTTAATTTCACAAATTATTACAGGATTATTTTTAGCTATAC
ATTATACAGCAGACACTATTTCAGCATTCTCATCGGTAGCACATATCTGTCGAGATGTAGATTATGGTTGAATAATACGG
AATATTCACGCAAACGGAGCATCNATTTGTATTTATATACATATCGGACGAGGTATTTATCATGGATCTTATATATATAA
AGAAACATGAAATATTGGGGTCATCTTATTATTTCTCGTTATAGCAACCGCATTCGTAGGATATGTACTACCATGAGGTC
AAATATCATTCTGAGGAGCCACTGTAATTACAAATCTTCTCTCAGCAATTCCCTAC-
>Desmognathus_quadramaculatus_Clade-A_Mt.Rogers_VA_NJ_EU314157.1
ATCTTATTTATGAAATTTTGGGTCCTTACTAGGAATTTGCTTAATTTCACAAGTTATTACAGGGTTATTTCTAGCTATAC
ATTACACAGCAGACACTATTTCAGCATTCTCATCAGTAGCACATATCTGCCGAGATGTAGATTATGGCTGAATAATACGA
AATATTCATGCAAACGGAGCATCNATTTGTATTTATATACATATTGGACGAGGCATTTACCATGGATCTTATATATACAA
AGAAACATGAAATATTGGAGTTATCTTATTATTTCTCGTTATAGCAACTGCATTCGTCGGATATGTACTACCATGAGGTC
AAATATCATTCTGAGGAGCCACTGTAATTACAAATCTTCTATCAGCAATCCCTTAC-
>Desmognathus_quadramaculatus_Clade-A_MtRogers_VA_NJ_EU314158.1
ATCTTATTTATGAAATTTTGGGTCCTTACTAGGAATTTGCTTAATTTCACAAGTTATTACAGGGTTATTTCTAGCTATAC
ATTACACAGCAGACACTATTTCAGCATTCTCATCAGTAGCACATATCTGCCGAGATGTAGATTATGGCTGAATAATACGA
AATATTCATGCAAACGGAGCATCNATTTGTATTTATATACATATTGGACGAGGCATTTACCATGGATCTTATATATACAA
AGAAACATGAAATATTGGAGTTATCTTATTATTTCTCGTTATAGCAACTGCATTCGTCGGATATGTACTACCATGAGGTC
AAATATCATTCTGAGGAGCCACTGTAATTACAAATCTTCTATCAGCAATCCCTTAC-
>Desmognathus_quadramaculatus_Clade-B_Unicois_NC_NJ_EU314159.1
ATCTTATTTATGAAACTTCGGGTCTTTACTAGGAATTTGTCTAATCTCACAAATTATTACAGGTTTATTTTTAGCTATAC
ATTATACAGCAGACACCATTTCAGCATTTTCGTCAGTAGCACATATCTGCCGCGACGTAGATTATGGTTGAATAATACGA
AATATTCATGCAAATGGAGCATCNATTTGTATTTATATACACATTGGACGAGGCATCTATCATGGGTCTTATATATATAA
AGAAACATGAAATATTGGAGTTATCTTATTATTTCTAGTTATAGCAACTGCATTTGTAGGATATGTTCTCCCGTGAGGTC
AAATATCATTCTGAGGAGCCACAGTAATTACAAATCTCCTTTCAGGCATTCCTTAT-
>Desmognathus_quadramaculatus_Clade-A_Mt.Rogers_VA_NJ_EU314160.1
ATCTTATTTATGAAATTTTGGGTCCTTACTAGGAATTTGCTTAATTTCACAAGTTATTACAGGGTTATTTCTAGCTATAC
ATTACACAGCAGACACTATTTCAGCATTCTCATCAGTAGCACATATCTGCCGAGATGTAGATTATGGCTGAATAATACGA
AATATTCATGCAAACGGAGCATCNATTTGTATTTATATACATATTGGACGAGGCATTTACCATGGATCTTATATATACAA
AGAAACATGAAATATTGGAGTTATCTTATTATTTCTCGTTATAGCAACTGCATTCGTCGGATATGTACTACCATGAGGTC
AAATATCATTCTGAGGAGCCACTGTAATTACAAATCTTCTATCAGCAATCCCTTAC-
>Desmognathus_quadramaculatus_Clade-A_Balds_TN_NJ_EU314161.1
ATCATATTTATGAAATTTTGGATCCCTACTAGGAATTTGTTTAATTTCACAAGTAATTACAGGATTATTTTTAGCTATAC
ATTATACAGCAGATACTATTTCAGCATTCTCATCAGTAGCACATATTTGCCGAGATGTAGATTATGGTTGAATAATACGA
AACATTCACGCAAACGGAGCATCNATTTGTATTTATATACATATTGGACGAGGTATTTATCATGGATCTTATATATATAA
AGAAACATGAAATATTGGAGTCATCTTATTATTTCTCGTTATAGCAACTGCATTCGTTGGATATGTGCTTCCATGAGGTC
AAATATCATTCTGAGGAGCCACTGTAATTACAAACCTTCTTTCAGCAATTCCATAC-
>Desmognathus_quadramaculatus_Clade-A_Balds_TN_NJ_EU314162.1
ATCATATTTATGAAATTTTGGATCCCTACTAGGAATTTGTTTAATTTCACAAGTAATTACAGGATTATTTTTAGCTATAC
ATTATACAGCAGATACTATTTCAGCATTCTCATCAGTAGCACATATTTGCCGAGATGTAGATTATGGTTGAATAATACGA
AACATTCACGCAAACGGAGCATCNATTTGTATTTATATACATATTGGACGAGGTATTTATCATGGATCTTATATATATAA
AGAAACATGAAATATTGGAGTCATCTTATTATTTCTCGTTATAGCAACTGCATTCGTTGGATATGTGCTTCCATGAGGTC
AAATATCATTCTGAGGAGCCACTGTAATTACAAACCTTCTTTCAGCAATTCCATAC-
>Desmognathus_quadramaculatus_Clade-A_Balds_TN_NJ_EU314163.1
ATCATATTTATGAAATTTTGGATCCCTACTAGGAATTTGTTTAATTTCACAAGTAATTACAGGATTATTTTTAGCTATAC
ATTATACAGCAGATACTATTTCAGCATTCTCATCAGTAGCACATATTTGCCGAGATGTAGATTATGGTTGAATAATACGA
AACATTCACGCAAACGGAGCATCNATTTGTATTTATATACATATTGGACGAGGTATTTATCATGGATCTTATATATATAA
AGAAACATGAAATATTGGAGTCATCTTATTATTTCTCGTTATAGCAACTGCATTCGTTGGATATGTGCTTCCATGAGGTC
AAATATCATTCTGAGGAGCCACTGTAATTACAAACCTTCTTTCAGCAATTCCATAC-
>Desmognathus_quadramaculatus_Clade-A_Balds_TN_NJ_EU314164.1
ATCATATTTATGAAATTTTGGATCCCTACTAGGAATTTGTTTAATTTCACAAGTAATTACAGGATTATTTTTAGCTATAC
ATTATACAGCAGATACTATTTCAGCATTCTCATCAGTAGCACATATTTGCCGAGATGTAGATTATGGTTGAATAATACGA
AACATTCACGCAAACGGAGCATCNATTTGTATTTATATACATATTGGACGAGGTATTTATCATGGATCTTATATATATAA
AGAAACATGAAATATTGGAGTCATCTTATTATTTCTCGTTATAGCAACTGCATTCGTTGGATATGTGCTTCCATGAGGTC
AAATATCATTCTGAGGAGCCACTGTAATTACAAACCTTCTTTCAGCAATTCCATAC-
>Desmognathus_quadramaculatus_Clade-A_Balds_NC_NJ_EU314165.1
ATCATATTTATGAAATTTTGGATCCCTACTAGGAATTTGTTTAATTTCACAAGTAGTTACAGGATTATTTTTAGCTATAC
ATTATACAGCAGACACTATTTCAGCATTCTCATCAGTAGCACATATTTGCCGAGATGTAGATTATGGTTGAATAATACGA
AACATTCACGCAAACGGAGCATCNATTTGTATTTATATACATATTGGACGAGGTATTTATCACGGATCTTATATATATAA
AGAAACATGAAATATTGGAGTCATCTTATTATTTCTCGTTATAGCAACTGCATTCGTTGGATATGTGCTCCCATGAGGTC
AAATATCATTCTGAGGAGCCACTGTAATTACAAACCTTCTTTCAGCAATTCCATAC-
>Desmognathus_quadramaculatus_Clade-A_Roan_TN_NJ_EU314166.1
ATCATATTTATGAAATTTTGGATCCCTACTAGGAATTTGTTTAATTTCACAAGTAATTACAGGATTATTTCTAGCTATAC
ATTATACAGCAGACACTATTTCAGCATTCTCATCAGTAGCACATATTTGCCGAGATGTAGATTATGGTTGAATAATACGA
AACATTCACGCAAACGGAGCATCNATTTGTATTTATATACATATTGGACGAGGTATTTATCACGGATCTTATATATATAA
AGAAACATGAAATATTGGAGTCATCTTATTATTTCTCGTTATAGCAACTGCATTCGTTGGATATGTACTTCCATGAGGTC
AAATATCATTCTGAGGAGCCACTGTAATTACAAACCTTCTCTCAGCAATTCCATAC-
>Desmognathus_quadramaculatus_Clade-A_GreatCraggies_NC_NJ_EU314167.1
ATCATATTTATGAAATTTTGGATCCTTACTAGGAATTTGTTTAATTTCACAAGTAATTACAGGATTATTTTTAGCTATAC
ATTATACAGCAGACACTATCTCAGCATTCTCATCAGTAGCACATATTTGCCGAGATGTAGATTATGGTTGAATAATACGA
AATATTCACGCAAACGGAGCATCNATTTGTATTTATATACATATTGGACGAGGTATTTATCACGGATCTTATATATATAA
AGAAACATGAAATATTGGAGTCATCTTATTATTTCTCGTTATAGCAACTGCATTCGTTGGATATGTGCTCCCATGAGGTC
AAATATCATTCTGAGGAGCCACTGTAATTACAAACCTTCTTTCAGCAATTCCATAT-
>Desmognathus_quadramaculatus_Clade-A_GreatCraggies_NC_NJ_EU314168.1
ATCATATTTATGAAATTTTGGATCCTTACTAGGAATTTGTTTAATTTCACAAGTAATTACAGGATTATTTTTAGCTATAC
ATTATACAGCAGACACTATCTCAGCATTCTCATCAGTAGCACATATTTGCCGAGATGTAGATTATGGTTGAATAATACGA
AATATTCACGCAAACGGAGCATCNATTTGTATTTATATACATATTGGACGAGGTATTTATCACGGATCTTATATATATAA
AGAAACATGAAATATTGGAGTCATCTTATTATTTCTCGTTATAGCAACTGCATTCGTTGGATATGTGCTCCCATGAGGTC
AAATATCATTCTGAGGAGCCACTGTAATTACAAACCTTCTTTCAGCAATTCCATAT-
>Desmognathus_quadramaculatus_Clade-A_GreatCraggies_NC_NJ_EU314169.1
ATCATATTTATGAAATTTTGGATCCTTACTAGGAATTTGTTTAATTTCACAAGTAATTACAGGATTATTTTTAGCTATAC
ATTATACAGCAGACACTATCTCAGCATTCTCATCAGTAGCACATATTTGCCGAGATGTAGATTATGGTTGAATAATACGA
AATATTCACGCAAACGGAGCATCNATTTGTATTTATATACATATTGGACGAGGTATTTATCACGGATCTTATATATATAA
AGAAACATGAAATATTGGAGTCATCTTATTATTTCTCGTTATAGCAACTGCATTCGTTGGATATGTGCTCCCATGAGGTC
AAATATCATTCTGAGGAGCCACTGTAATTACAAACCTTCTTTCAGCAATTCCATAT-
>Desmognathus_folkertsi_Clade-BC_S.Escarpment_GA_NJ_EU314170.1
ATCATATTTATGAAATTTTGGGTCTTTATTAGGAATTTGTTTAATTTCACAAATTATTACAGGATTATTTCTAGCTATAC
ACTATACAGCAGATATTACTTCAGCATTTTCATCAGTCGCACATATTTGCCGAGATGTAGATTATGGCTGAATAATACGA
AATATTCACACAAATGGAGCATCNATTTGTATTTATATACATATTGGACGAGGCATTTATTATGGATCATATATATTTAA
AGAAACATGAAATATTGGAGTGGTTTTATTATTTTTAGTTATAGCAACTGCATTCGTTGGATATGTACTTCCATGAGGCC
AAATATCATTCTGAGGAGCTACAGTAATTACAAATCTACTTTCAGCAATTCCTTAT-
>Desmognathus_folkertsi_Clade-BC_S.Escarpment_GA_NJ_EU314171.1
ATCATATTTATGAAATTTCGGGTCTTTATTAGGAATTTGTTTAATTTCACAAATTATTACAGGATTATTTTTAGCTATAC
ATTATACAGCAGATATTACTTCAGCATTCTCATCAGTAGCACATATTTGCCGAGATGTAGATTATGGCTGAATAATACGA
AATATTCACACAAATGGAGCATCNATTTGTATTTATATACACATTGGACGAGGCATTTATTATGGATCATATATATTTAA
AGAAACATGAAATATTGGAGTTGTTTTATTATTTTTAGTTATAGCAACTGCATTCGTAGGATATGTACTTCCATGAGGTC
AAATATCATTCTGAGGGGCCACCGTAATTACAAATCTCCTTTCAGCAATTCCTTAT-
>Desmognathus_folkertsi_Clade-BC_S.Escarpment_GA_NJ_EU314172.1
ATCATATTTATGAAATTTCGGGTCTTTATTAGGAATTTGTTTAATTTCACAAATTATTACAGGATTATTTTTAGCTATAC
ATTATACAGCAGATATTACTTCAGCATTCTCATCAGTAGCACATATTTGCCGAGATGTAGATTATGGCTGAATAATACGA
AATATTCACACAAATGGAGCATCNATTTGTATTTATATACACATTGGACGAGGCATTTATTATGGATCATATATATTTAA
AGAAACATGAAATATTGGAGTTGTTTTATTATTTTTAGTTATAGCAACTGCATTCGTAGGATATGTACTTCCATGAGGTC
AAATATCATTCTGAGGGGCCACCGTAATTACAAATCTCCTTTCAGCAATTCCTTAT-
>Desmognathus_quadramaculatus_Clade-A_BaldMts._TN_NJ_EU314173.1
ATCATATTTATGAAATTTTGGGTCATTACTAGGAATTTGTTTAATTTCACAAATTATTACAGGATTATTTTTAGCTATAC
ATTATACAGCAGACACTATTTCAGCATTCTCATCGGTAGCACATATCTGTCGAGATGTAGATTATGGTTGAATAATACGG
AATATTCACGCAAACGGAGCATCNATTTGTATTTATATACATATCGGACGAGGTATTTATCATGGATCTTATATATATAA
AGAAACATGAAATATTGGGGTCATCTTATTATTTCTCGTTATAGCAACCGCATTCGTAGGATATGTGCTACCATGAGGTC
AAATGTCATTCTGAGGAGCCACTGTAATTACAAATCTTCTCTCAGCAATTCCCTAC-
>Desmognathus_quadramaculatus_Clade-A_BaldMts._TN_NJ_EU314174.1
ATCATATTTATGAAATTTTGGGTCATTACTAGGAATTTGTTTAATTTCACAAATTATTACAGGATTATTTTTAGCTATAC
ATTATACAGCAGACACTATTTCAGCATTCTCATCGGTAGCACATATCTGTCGAGATGTAGATTATGGTTGAATAATACGG
AATATTCACGCAAACGGAGCATCNATTTGTATTTATATACATATCGGACGAGGTATTTATCATGGATCTTATATATATAA
AGAAACATGAAATATTGGGGTCATCTTATTATTTCTCGTTATAGCAACCGCATTCGTAGGATATGTGCTACCATGAGGTC
AAATGTCATTCTGAGGAGCCACTGTAATTACAAATCTTCTCTCAGCAATTCCCTAC-
>Desmognathus_quadramaculatus_Clade-A_BaldMts._TN_NJ_EU314175.1
ATCATATTTATGAAATTTTGGGTCATTACTAGGAATTTGTTTAATTTCACAAATTATTACAGGATTATTTTTAGCTATAC
ATTATACAGCAGACACTATTTCAGCATTCTCATCGGTAGCACATATCTGTCGAGATGTAGATTATGGTTGAATAATACGG
AATATTCACGCAAACGGAGCATCNATTTGTATTTATATACATATCGGACGAGGTATTTATCATGGATCTTATATATATAA
AGAAACATGAAATATTGGGGTCATCTTATTATTTCTCGTTATAGCAACCGCATTCGTAGGATATGTGCTACCATGAGGTC
AAATGTCATTCTGAGGAGCCACTGTAATTACAAATCTTCTCTCAGCAATTCCCTAC-
>Desmognathus_quadramaculatus_Clade-A_BaldMts._TN_NJ_EU314176.1
ATCATATTTATGAAATTTTGGGTCATTACTAGGAATTTGTTTAATTTCACAAATTATTACAGGATTATTTTTAGCTATAC
ATTATACAGCAGACACTATTTCAGCATTCTCATCGGTAGCACATATCTGTCGAGATGTAGATTATGGTTGAATAATACGG
AATATTCACGCAAACGGAGCATCNATTTGTATTTATATACATATCGGACGAGGTATTTATCATGGATCTTATATATATAA
AGAAACATGAAATATTGGGGTCATCTTATTATTTCTCGTTATAGCAACCGCATTCGTAGGATATGTGCTACCATGAGGTC
AAATGTCATTCTGAGGAGCCACTGTAATTACAAATCTTCTCTCAGCAATTCCCTAC-
>Desmognathus_quadramaculatus_Clade-A_BaldMts._TN_NJ_EU314177.1
ATCATATTTATGAAATTTTGGGTCATTACTAGGAATTTGTTTAATTTCACAAATTATTACAGGATTATTTTTAGCTATAC
ATTATACAGCAGACACTATTTCAGCATTCTCATCGGTAGCACATATCTGTCGAGATGTAGATTATGGTTGAATAATACGG
AATATTCACGCAAACGGAGCATCNATTTGTATTTATATACATATCGGACGAGGTATTTATCATGGATCTTATATATATAA
AGAAACATGAAATATTGGGGTCATCTTATTATTTCTCGTTATAGCAACCGCATTCGTAGGATATGTGCTACCATGAGGTC
AAATGTCATTCTGAGGAGCCACTGTAATTACAAATCTTCTCTCAGCAATTCCCTAC-
>Desmognathus_quadramaculatus_Clade-A_BaldMts._TN_NJ_EU314178.1
ATCATATTTATGAAATTTTGGGTCATTACTAGGAATTTGTTTAATTTCACAAATTATTACAGGATTATTTTTAGCTATAC
ATTATACAGCAGACACTATTTCAGCATTCTCATCGGTAGCACATATCTGTCGAGATGTAGATTATGGTTGAATAATACGG
AATATTCACGCAAACGGAGCATCNATTTGTATTTATATACATATCGGACGAGGTATTTATCATGGATCTTATATATATAA
AGAAACATGAAATATTGGGGTCATCTTATTATTTCTCGTTATAGCAACCGCATTCGTAGGATATGTGCTACCATGAGGTC
AAATGTCATTCTGAGGAGCCACTGTAATTACAAATCTTCTCTCAGCAATTCCCTAC-
>Desmognathus_quadramaculatus_Clade-A_BaldMts._TN_NJ_EU314179.1
ATCATATTTATGAAATTTTGGGTCATTACTAGGAATTTGTTTAATTTCACAAATTATTACAGGATTATTTTTAGCTATAC
ATTATACAGCAGACACTATTTCAGCATTCTCATCGGTAGCACATATCTGTCGAGATGTAGATTATGGTTGAATAATACGG
AATATTCACGCAAACGGAGCATCNATTTGTATTTATATACATATCGGACGAGGTATTTATCATGGATCTTATATATATAA
AGAAACATGAAATATTGGGGTCATCTTATTATTTCTCGTTATAGCAACCGCATTCGTAGGATATGTGCTACCATGAGGTC
AAATGTCATTCTGAGGAGCCACTGTAATTACAAATCTTCTCTCAGCAATTCCCTAT-
>Desmognathus_quadramaculatus_Clade-A_GrandfatherMt._NC_NJ_EU314180.1
ATCATATTTATGAAATTTTGGGTCATTACTAGGAATTTGTTTAATTTCACAAATTATTACAGGATTATTTTTAGCTATAC
ATTATACAGCAGACACTATTTCAGCATTCTCATCGGTAGCACATATCTGTCGAGATGTAGATTATGGTTGAATAATACGG
AATATTCACGCAAACGGAGCATCNATTTGTATTTATATACATATCGGACGAGGTATCTATCATGGATCTTATATATATAA
AGAAACATGAAATATTGGGGTCATCTTATTATTTCTCGTTATAGCAACCGCATTCGTAGGATATGTACTACCATGAGGTC
AAATGTCATTCTGAGGAGCCACTGTAATTACAAATCTTCTATCAGCAGTTCCCTAC-
>Desmognathus_quadramaculatus_Clade-A_BaldMts._TN_NJ_EU314181.1
ATCATATTTATGAAATTTTGGGTCATTACTAGGAATTTGTTTAATTTCACAAATTATTACAGGATTATTTTTAGCTATAC
ATTATACAGCAGACACTATTTCAGCATTCTCATCGGTAGCACATATCTGTCGAGATGTAGATTATGGTTGAATAATACGG
AATATTCACGCAAACGGAGCATCNATTTGTATTTATATACATATCGGACGAGGTATTTATCATGGATCTTATATATATAA
AGAAACATGAAATATTGGGGTCATCTTATTATTTCTCGTTATAGCAACCGCATTCGTAGGATATGTGCTACCATGAGGTC
AAATGTCATTCTGAGGAGCCACTGTAATTACAAATCTTCTCTCAGCAATTCCCTAC-
>Desmognathus_quadramaculatus_Clade-A_BaldMts._TN_NJ_EU314182.1
ATCATATTTATGAAATTTTGGGTCATTACTAGGAATTTGTTTAATTTCACAAATTATTACAGGATTATTTTTAGCTATAC
ATTATACAGCAGACACTATTTCAGCATTCTCATCGGTAGCACATATCTGTCGAGATGTAGATTATGGTTGAATAATACGG
AATATTCACGCAAACGGAGCATCNATTTGTATTTATATACATATCGGACGAGGTATTTATCATGGATCTTATATATATAA
AGAAACATGAAATATTGGGGTCATCTTATTATTTCTCGTTATAGCAACCGCATTCGTAGGATATGTGCTACCATGAGGTC
AAATGTCATTCTGAGGAGCCACTGTAATTACAAATCTTCTCTCAGCAATTCCCTAC-
>Desmognathus_quadramaculatus_Clade-A_BaldMts._TN_NJ_EU314183.1
ATCATATTTATGAAATTTTGGGTCATTACTAGGAATTTGTTTAATTTCACAAATTATTACAGGATTATTTTTAGCTATAC
ATTATACAGCAGACACTATTTCAGCATTCTCATCGGTAGCACATATCTGTCGAGATGTAGATTATGGTTGAATAATACGG
AATATTCACGCAAACGGAGCATCNATTTGTATTTATATACATATCGGACGAGGTATTTATCATGGATCTTATATATATAA
AGAAACATGAAATATTGGGGTCATCTTATTATTTCTCGTTATAGCAACCGCATTCGTAGGATATGTGCTACCATGAGGTC
AAATGTCATTCTGAGGAGCCACTGTAATTACAAATCTTCTCTCAGCAATTCCCTAC-
>Desmognathus_quadramaculatus_Clade-A_BaldMts._TN_NJ_EU314184.1
ATCATATTTATGAAATTTTGGGTCATTACTAGGAATTTGTTTAATTTCACAAATTATTACAGGATTATTTTTAGCTATAC
ATTATACAGCAGACACTATTTCAGCATTCTCATCGGTAGCACATATCTGTCGAGATGTAGATTATGGTTGAATAATACGG
AATATTCACGCAAACGGAGCATCNATTTGTATTTATATACATATCGGACGAGGTATTTATCATGGATCTTATATATATAA
AGAAACATGAAATATTGGGGTCATCTTATTATTTCTCGTTATAGCAACCGCATTCGTAGGATATGTGCTACCATGAGGTC
AAATGTCATTCTGAGGAGCCACTGTAATTACAAATCTTCTCTCAGCAATTCCCTAC-
>Desmognathus_quadramaculatus_Clade-A_WhitetopMt._VA_NJ_EU314185.1
ATCATATTTATGAAATTTTGGGTCATTACTAGGAATTTGTTTAATTTCACAAATTATTACAGGATTATTTTTAGCTATAC
ATTATACAGCAGACACTATTTCAGCATTCTCATCGGTAGCACATATCTGTCGAGATGTAGATTATGGTTGAATAATACGG
AATATTCACGCAAACGGAGCATCNATTTGTATTTATATACATATCGGACGAGGTATTTATCATGGATCTTATATATATAA
AGAAACATGAAATATTGGGGTCATCTTATTATTTCTCGTTATAGCAACCGCATTCGTAGGATATGTACTACCATGAGGTC
AAATGTCATTCTGAGGAGCCACTGTAATTACAAATCTTCTCTCAGCAATTCCCTAC-
>Desmognathus_quadramaculatus_Clade-A_HolstenMt_TN_NJ_EU314186.1
ATCATATTTATGAAATTTTGGGTCATTACTAGGAATTTGTTTAATTTCACAAATTATTACAGGATTATTTTTAGCTATAC
ATTATACAGCAGACACTATTTCAGCATTCTCATCGGTAGCACATATCTGTCGAGATGTAGATTATGGTTGAATAATACGT
AATATTCACGCAAACGGAGCATCNATTTGTATTTATATACATATCGGACGAGGTATTTATCATGGATCTTATATATATAA
AGAAACATGAAATATTGGGGTCATCTTATTATTTCTCGTTATAGCAACCGCATTCGTAGGATATGTACTACCATGAGGTC
AAATGTCATTCTGAGGAGCCACTGTAATTACAAATCTTCTCTCAGCAATTCCCTAC-
>Desmognathus_quadramaculatus_Clade-A_Pisgahs_NC_NJ_EU314187.1
ATCATATTTATGAAATTTTGGGTCATTACTAGGAATTTGTTTAATTTCACAAATTATTACAGGATTATTTTTAGCTATAC
ATTATACAGCAGACACTATTTCAGCATTCTCATCGGTAGCACATATCTGTCGAGATGTAGATTATGGTTGAATAATACGG
AATATTCACGCAAACGGAGCATCNATTTGTATTTATATACATATCGGACGAGGTATTTATCATGGATCTTATATATATAA
AGAAACATGAAATATTGGGGTCATCTTATTATTTCTCGTTATAGCAACCGCATTCGTAGGATATGTACTACCATGAGGTC
AAATATCATTCTGAGGAGCCACTGTAATTACAAATCTTCTCTCAGCAATTCCCTAC-
>Desmognathus_quadramaculatus_Clade-A_GrandfatherMt._NC_NJ_EU314188.1
ATCATATTTATGAAATTTTGGATCATTACTAGGAATTTGTTTAATTTCACAAATTATTACAGGATTATTTTTAGCTATAC
ATTATACAGCAGACACTATTTCAGCATTCTCATCGGTAGCACATATCTGTCGAGATGTAGATTATGGTTGAATAATACGG
AATATTCACGCAAACGGAGCATCNATTTGTATTTATATACATATCGGACGAGGTATCTATCATGGATCTTATATATATAA
AGAAACATGAAATATTGGGGTCATCTTATTATTTCTCGTTATAGCAACCGCATTCGTAGGATATGTACTACCATGAGGTC
AAATGTCATTCTGAGGAGCCACTGTAATTACAAATCTTCTCTCAGCAATTCCCTAC-
>Desmognathus_quadramaculatus_Clade-A_Balds_NC_NJ_EU314189.1
ATCATATTTATGAAATTTTGGATCCCTACTAGGAATTTGTTTAATTTCACAAGTAATTACAGGATTATTTTTAGCTATAC
ATTATACAGCAGATACTATTTCAGCATTCTCATCAGTAGCACATATTTGCCGAGATGTAGATTATGGTTGAATAATACGA
AATATTCACGCAAACGGAGCATCNATTTGTATTTATATACATATTGGACGAGGTATTTATCACGGATCTTATATATATAA
AGAAACATGAAATATTGGAGTCATCTTATTATTTCTCGTTATAGCAACTGCATTCGTTGGATATGTGCTTCCATGAGGTC
AAATATCATTCTGAGGAGCCACTGTAATTACAAACCTTCTTTCAGCAATTCCATAC-
>Desmognathus_quadramaculatus_Clade-A_Balds_NC_NJ_EU314190.1
ATCATATTTATGAAATTTTGGATCCCTACTAGGAATTTGTTTAATTTCACAAGTAATTACAGGATTATTTTTAGCTATAC
ATTATACAGCAGATACTATTTCAGCATTCTCATCAGTAGCACATATTTGCCGAGATGTAGATTATGGTTGAATAATACGA
AATATTCACGCAAACGGAGCATCNATTTGTATTTATATACATATTGGACGAGGTATTTATCACGGATCTTATATATATAA
AGAAACATGAAATATTGGAGTCATCTTATTATTTCTCGTTATAGCAACTGCATTCGTTGGATATGTGCTTCCATGAGGTC
AAATATCATTCTGAGGAGCCACTGTAATTACAAACCTTCTTTCAGCAATTCCATAC-
>Desmognathus_quadramaculatus_Clade-A_Roan_TN_NJ_EU314191.1
ATCATATTTATGAAATTTTGGATCCCTACTAGGAATTTGTTTAATTTCACAAGTAATTACAGGATTATTTCTAGCTATAC
ATTATACAGCAGACACTATTTCAGCATTCTCATCAGTAGCACATATTTGCCGAGATGTAGATTATGGTTGAATAATACGA
AACATTCACGCAAACGGAGCATCNATTTGTATTTATATACATATTGGACGAGGTATTTATCACGGATCTTATATATATAA
AGAAACATGAAATATTGGAGTCATCTTATTATTTCTCGTTATAGCAACTGCATTCGTTGGATATGTACTTCCATGAGGTC
AAATATCATTCTGAGGAGCCACTGTAATTACAAACCTTCTCTCAGCAATTCCATAC-
>Desmognathus_quadramaculatus_Clade-A_Balds_NC_NJ_EU314192.1
ATCATATTTATGAAATTTTGGATCCCTACTAGGAATTTGTTTAATTTCACAAGTAATTACAGGATTATTTTTAGCTATAC
ATTATACAGCAGATACTATTTCAGCATTCTCATCAGTAGCACATATTTGCCGAGATGTAGATTATGGTTGAATAATACGA
AATATTCACGCAAACGGAGCATCNATTTGTATTTATATACATATTGGACGAGGTATTTATCACGGATCTTATATATATAA
AGAAACATGAAATATTGGAGTCATCTTATTATTTCTCGTTATAGCAACTGCATTCGTTGGATATGTGCTTCCATGAGGTC
AAATATCATTCTGAGGAGCCACTGTAATTACAAACCTTCTTTCAGCAATTCCATAC-
>Desmognathus_quadramaculatus_Clade-A_Balds_TN_NJ_EU314193.1
ATCATATTTATGAAATTTTGGATCCCTACTAGGAATTTGTTTAATTTCACAAGTAATTACAGGATTATTTTTAGCTATAC
ATTATACAGCAGATACTATTTCAGCATTCTCATCAGTAGCACATATTTGCCGAGATGTAGATTATGGTTGAATAATACGA
AACATTCACGCAAACGGAGCATCNATTTGTATTTATATACATATTGGACGAGGTATTTATCATGGGTCTTATATATATAA
AGAAACATGAAATATTGGAGTCATCTTATTATTTCTCGTTATAGCAACTGCATTCGTTGGATATGTGCTTCCATGAGGTC
AAATATCATTCTGAGGAGCCACTGTAATTACAAACCTTCTTTCAGCAATTCCATAC-
>Desmognathus_quadramaculatus_Clade-A_Balds_TN_NJ_EU314194.1
ATCATATTTATGAAATTTTGGATCCCTACTAGGAATTTGTTTAATTTCACAAGTAATTACAGGATTATTTTTAGCTATAC
ATTATACAGCAGATACTATTTCAGCATTCTCATCAGTAGCACATATTTGCCGAGATGTAGATTATGGTTGAATAATACGA
AACATTCACGCAAACGGAGCATCNATTTGTATTTATATACATATTGGACGAGGTATTTATCATGGATCTTATATATATAA
AGAAACATGAAATATTGGAGTCATCTTATTATTTCTCGTTATAGCAACTGCATTCGTTGGATATGTGCTTCCATGAGGTC
AAATATCATTCTGAGGAGCCACTGTAATTACAAACCTTCTTTCAGCAATTCCATAC-
>Desmognathus_quadramaculatus_Clade-A_BuffaloMt._TN_NJ_EU314196.1
ATCATATTTATGAAATTTTGGATCTTTACTAGGAATTTGTTTAATTTCACAAATCATTACAGGATTATTTTTAGCTATAC
ATTATACAGCGGACACTATTTCAGCATTCTCATCAGTAGCACACATTTGCCGAGATGTAGACTATGGTTGAATAATACGA
AATATTCACGCAAACGGAGCATCNATTTGTATTTATATACATATTGGACGTGGTATTTATCATGGATCATATATATATAA
AGAAACATGAAATATTGGGGTCATCTTATTATTTCTTGTTATAGCAACTGCATTCGTCGGATATGTACTTCCATGAGGCC
AAATATCATTCTGAGGAGCCACTGTAATCACAAACCTTCTTTCAGCAATTCCATAT-
>Desmognathus_quadramaculatus_Clade-A_Balds_NC_NJ_EU314197.1
ATCATATTTATGAAATTTTGGATCCCTACTAGGAATTTGTTTAATTTCACAAGTAGTTACAGGATTATTTTTAGCTATAC
ATTATACAGCAGACACTATTTCAGCATTCTCATCAGTAGCACATATTTGCCGAGATGTAGATTATGGTTGAATAATACGA
AACATTCACGCAAACGGAGCATCNATTTGTATTTATATACATATTGGACGAGGTATTTATCACGGATCTTATATATATAA
AGAAACATGAAATATTGGAGTCATCTTATTATTTCTCGTTATAGCAACTGCATTCGTTGGATATGTGCTCCCATGAGGTC
AAATATCATTCTGAGGAGCCACTGTAATTACAAACCTTCTTTCAGCAATTCCATAC-
>Desmognathus_quadramaculatus_Clade-A_Balds_NC_NJ_EU314199.1
ATCATATTTATGAAATTTTGGATCCCTACTAGGAATTTGTTTAATTTCACAAGTAGTTACAGGATTATTTTTAGCTATAC
ATTATACAGCAGACACTATTTCAGCATTCTCATCAGTAGCACATATTTGCCGAGATGTAGATTATGGTTGAATAATACGA
AACATTCACGCAAACGGAGCATCNATTTGTATTTATATACATATTGGACGAGGTATTTATCACGGATCTTATATATATAA
AGAAACATGAAATATTGGAGTCATCTTATTATTTCTCGTTATAGCAACTGCATTCGTTGGATATGTGCTCCCATGAGGTC
AAATATCATTCTGAGGAGCCACTGTAATTACAAACCTTCTTTCAGCAATTCCATAC-
>Desmognathus_quadramaculatus_Clade-A_BuffaloMt._TN_NJ_EU314200.1
ATCATATTTATGAAATTTTGGATCTTTACTAGGAATTTGTTTAATTTCACAAATCATTACAGGATTATTTTTAGCTATAC
ATTATACAGCGGACACTATTTCAGCATTCTCATCAGTAGCACACATTTGCCGAGATGTAGACTATGGTTGAATAATACGA
AATATTCACGCAAACGGAGCATCNATTTGTATTTATATACATATTGGACGTGGTATTTATCATGGATCTTATATATATAA
AGAAACATGAAATATTGGGGTCATCTTATTATTTCTTGTTATAGCAACTGCATTCGTCGGATATGTACTTCCATGAGGCC
AAATATCATTCTGAGGAGCCACTGTAATCACAAACCTTCTTTCAGCAATTCCATAT-
>Desmognathus_quadramaculatus_Clade-A_BuffaloMt._TN_NJ_EU314201.1
ATCATATTTATGAAATTTTGGATCTTTACTAGGAATTTGTTTAATTTCACAAATCATTACAGGATTATTTTTAGCTATAC
ATTATACAGCGGACACTATTTCAGCATTCTCATCAGTAGCACACATTTGCCGAGATGTAGACTATGGTTGAATAATACGA
AATATTCACGCAAACGGAGCATCNATTTGTATTTATATACATATTGGACGTGGTATTTATCATGGATCTTATATATATAA
AGAAACATGAAATATTGGGGTCATCTTATTATTTCTTGTTATAGCAACTGCATTCGTCGGATATGTACTTCCATGAGGCC
AAATATCATTCTGAGGAGCCACTGTAATCACAAACCTTCTTTCAGCAATTCCATAT-
>Desmognathus_quadramaculatus_Clade-A_BuffaloMt._TN_NJ_EU314202.1
ATCATATTTATGAAATTTTGGATCTTTACTAGGAATTTGTTTAATTTCACAAGTCATTACAGGATTATTTTTAGCTATAC
ATTATACAGCGGACACTATTTCAGCATTCTCATCAGTAGCACACATTTGCCGAGATGTAGACTATGGTTGAATAATACGA
AATATTCACGCAAACGGAGCATCNATTTGTATTTATATACATATTGGACGTGGTATTTATCATGGATCTTACATATATAA
AGAAACATGAAATATTGGGGTCATCTTATTATTTCTTGTTATAGCAACTGCATTCGTCGGATATGTACTTCCATGAGGCC
AAATATCATTCTGAGGAGCCACTGTAATCACAAACCTTCTTTCAGCAATTCCATAT-
>Desmognathus_quadramaculatus_Clade-A_BuffaloMt._TN_NJ_EU314203.1
ATCATATTTATGAAATTTTGGATCTTTACTAGGAATTTGTTTAATTTCACAAGTCATTACAGGATTATTTTTAGCTATAC
ATTATACAGCGGACACTATTTCAGCATTCTCATCAGTAGCACACATTTGCCGAGATGTAGACTATGGTTGAATAATACGA
AATATTCACGCAAACGGAGCATCNATTTGTATTTATATACATATTGGACGTGGTATTTATCATGGATCTTACATATATAA
AGAAACATGAAATATTGGGGTCATCTTATTATTTCTTGTTATAGCAACTGCATTCGTCGGATATGTACTTCCATGAGGCC
AAATATCATTCTGAGGAGCCACTGTAATCACAAACCTTCTTTCAGCAATTCCATAT-
>Desmognathus_quadramaculatus_Clade-BC_S.Escarpment_GA_NJ_EU314204.1
ATCTTATTTATGAAATTTTGGGTCTTTACTAGGGATCTGTCTAATCTCACAAATTATTACAGGTTTATTTTTAGCTATAC
ATTATACAGCAGACACCATTTCAGCATTCTCATCAGTAGCACATATCTGCCGCGATGTAGATTATGGCTGAATAATACGA
AATATTCACGCAAATGGAGCATCNATTTGTATTTACATGCATATTGGACGAGGCATTTATCATGGATCATATATATATAA
AGAAACATGAAATATTGGGGTAATTTTATTATTTCTAGTTATGGCTACTGCATTTGTAGGATATGTACTCCCATGAGGTC
AAATATCATTTTGAGGTGCCACTGTAATCACAAATCTCCTATCAGCCATTCCTTAT-
>Desmognathus_quadramaculatus_Clade-BC_S.Escarpment_GA_NJ_EU314205.1
ATCTTATTTATGAAATTTTGGGTCTTTACTAGGGATCTGTCTAATCTCACAAATTATTACAGGTTTATTTTTAGCTATAC
ATTATACAGCAGACACCATTTCAGCATTCTCATCAGTAGCACATATCTGCCGCGATGTAGATTATGGCTGAATAATACGA
AATATTCACGCAAATGGAGCATCNATTTGTATTTACATGCATATTGGACGAGGCATTTATCATGGATCATATATATATAA
AGAAACATGAAATATTGGGGTAATTTTATTATTTCTAGTTATGGCTACTGCATTTGTAGGATATGTACTCCCATGAGGTC
AAATATCATTTTGAGGTGCCACTGTAATCACAAATCTCCTATCAGCCATTCCTTAT-
>Desmognathus_quadramaculatus_Clade-BC_S.Escarpment_GA_NJ_EU314206.1
ATCTTATTTATGAAATTTTGGGTCTTTACTAGGGATCTGTCTAATCTCACAAATTATTACAGGTTTATTTTTAGCTATAC
ATTATACAGCAGACACCATTTCAGCATTCTCATCAGTAGCACATATCTGCCGCGATGTAGATTATGGCTGAATAATACGA
AATATTCACGCAAATGGAGCATCNATTTGTATTTACATGCATATTGGACGAGGCATTTATCATGGATCATATATATATAA
AGAAACATGAAATATTGGGGTAATTTTATTATTTCTAGTTATGGCTACTGCATTTGTAGGATATGTACTCCCATGAGGTC
AAATATCATTTTGAGGTGCCACTGTAATCACAAATCTCCTATCAGCAATTCCTTAT-
>Desmognathus_quadramaculatus_Clade-B_S.Escarpment_GA_NJ_EU314208.1
ATCTTATTTATGAAATTTTGGGTCTTTACTAGGGATCTGTCTAATTTCACAAATTATTACAGGTTTATTTTTAGCTATAC
ATTATACAGCAGACACCATTTCAGCATTCTCATCAGTAGCACATATCTGCCGCGATGTAGATTATGGCTGAATAATACGA
AATATTCACGCAAATGGAGCATCNATTTGTATTTACATGCATATTGGACGAGGCATTTATCATGGATCATATATATATAA
AGAAACATGAAATATTGGGGTAATTTTATTATTTCTAGTTATAGCTACTGCATTTGTAGGATATGTACTCCCATGAGGTC
AAATATCATTTTGAGGTGCCACTGTAATCACAAATCTCCTATCAGCCATTCCTTAT-
>Desmognathus_quadramaculatus_Clade-BC_S.Escarpment_GA_NJ_EU314209.1
ATCTTATTTATGAAATTTTGGGTCTTTACTAGGGATCTGTCTAATTTCACAAATTATTACAGGTTTATTTTTAGCTATAC
ATTATACAGCAGACACCACTTCAGCATTCTCATCAGTAGCACATATCTGCCGAGATGTAGATTATGGCTGAATAATACGA
AATATTCACGCAAATGGAGCATCNATTTGTATTTACATGCATATTGGACGAGGCATTTATCATGGATCATACATATATAA
AGAAACATGAAATATTGGAGTAATTTTATTATTTTTAGTTATAGCTACTGCATTTGTAGGATATGTACTCCCATGAGGTC
AAATATCATTTTGAGGTGCCACTGTAATCACAAATCTCCTATCAGCCATTCCTTAT-
>Desmognathus_quadramaculatus_Clade-B_ChimneytopGap_SC_NJ_EU314210.1
ATCTTATTTATGAAATTTCGGGTCTTTACTAGGGATCTGTCTAATTTCACAAATTATTACAGGTTTATTTTTAGCTATAC
ATTATACAGCAGACACCATTTCAGCATTCTCATCAGTAGCACATATCTGCCGCGATGTAGATTATGGCTGAATAATACGA
AATATTCACGCAAATGGAGCATCNATTTGTATTTATATACACATTGGACGAGGCATTTATCATGGATCATATATATATAA
AGAAACATGGAATATTGGAGTTATTTTACTATTTTTAGTTATAGCTACTGCATTTGTAGGATATGTACTCCCATGAGGTC
AAATATCATTTTGAGGTGCAACTGTAATTACAAATCTCCTATCAGCCATTCCTTAT-
>Desmognathus_quadramaculatus_Clade-B_S.Escarpment_SC_NJ_EU314211.1
ATCTTATTTATGAAATTTTGGATCTTTACTTGGGGTCTGTCTAATTTCACAAATTATTACAGGTTTATTTTTAGCTATAC
ATTATACAGCAGACACCATTTCAGCATTCTCATCAGTAGCACATATCTGTCGCGATGTAGATTATGGCTGAATAATACGA
AATATTCATGCAAATGGAGCATCNATTTGTATTTATATGCACATTGGACGAGGCATTTATCACGGATCATATATATATAA
AGAAACATGAAATATTGGAGTTATTTTATTATTTTTAGTTATAGCAACTGCATTTGTAGGATATGTACTCCCATGAGGTC
AAATATCATTTTGAGGTGCCACCGTAATTACAAATCTCCTATCAGCCATCCCTTAT-
>Desmognathus_quadramaculatus_Clade-B_S.Escarpment_SC_NJ_EU314212.1
ATCTTATTTATGAAATTTTGGATCTTTACTTGGGGTCTGTCTAATTTCACAAATTATTACAGGTTTATTTTTAGCTATAC
ATTATACAGCAGACACCATTTCAGCATTCTCATCAGTAGCACATATCTGTCGCGATGTAGATTATGGCTGAATAATACGA
AATATTCATGCAAATGGAGCATCNATTTGTATTTATATGCACATTGGACGAGGCATTTATCACGGATCATATATATATAA
AGAAACATGAAATATTGGAGTTATTTTATTATTTTTAGTTATAGCAACTGCATTTGTAGGATATGTACTCCCATGAGGTC
AAATATCATTTTGAGGTGCCACCGTAATTACAAATCTCCTATCAGCCATCCCTTAT-
>Desmognathus_quadramaculatus_Clade-B_S.Escarpment_SC_NJ_EU314213.1
ATCTTATTTATGAAATTTTGGATCTTTACTTGGGGTCTGTCTAATTTCACAAATTATTACAGGTTTATTTTTAGCTATAC
ATTATACAGCAGACACCATTTCAGCATTCTCATCAGTAGCACATATCTGTCGCGATGTAGATTATGGCTGAATAATACGA
AATATTCATGCAAATGGAGCATCNATTTGTATTTATATGCACATTGGACGAGGCATTTATCACGGATCATATATATATAA
AGAAACATGAAATATTGGAGTTATTTTATTATTTTTAGTTATAGCAACTGCATTTGTAGGATATGTACTCCCATGAGGTC
AAATATCATTTTGAGGTGCCACCGTAATTACAAATCTCCTATCAGCCATCCCTTAT-
>Desmognathus_quadramaculatus_Clade-B_S.Escarpment_SC_NJ_EU314214.1
ATCTTATTTATGAAATTTTGGATCTTTACTTGGGGTCTGTCTAATTTCACAAATTATTACAGGTTTATTTTTAGCTATAC
ATTATACAGCAGACACCATTTCAGCATTCTCATCAGTAGCACATATCTGTCGCGATGTAGATTATGGCTGAATAATACGA
AATATTCATGCAAATGGAGCATCNATTTGTATTTATATGCACATTGGACGAGGCATTTATCACGGATCATATATATATAA
AGAAACATGAAATATTGGAGTTATTTTATTATTTTTAGTTATAGCAACTGCATTTGTAGGATATGTACTCCCATGAGGTC
AAATATCATTTTGAGGTGCCACCGTAATTACAAATCTCCTATCAGCCATCCCTTAT-
>Desmognathus_quadramaculatus_Clade-B_S.Escarpment_SC_NJ_EU314215.1
ATCTTATTTATGAAATTTTGGATCTTTACTTGGGGTCTGTCTAATTTCACAAATTATTACAGGTTTATTTTTAGCTATAC
ATTATACAGCAGACACCATTTCAGCATTCTCATCAGTAGCACATATCTGTCGCGATGTAGATTATGGCTGAATAATACGA
AATATTCATGCAAATGGAGCATCNATTTGCATTTATATGCACATTGGACGAGGCATTTATCACGGATCATATATATATAA
AGAAACATGAAATATTGGAGTTATTTTATTATTCTTAGTTATAGCAACTGCATTTGTAGGATATGTACTCCCATGAGGTC
AAATATCATTTTGAGGTGCCACCGTAATTACAAATCTCCTATCAGCCATCCCTTAT-
>Desmognathus_quadramaculatus_Clade-B_S.Escarpment_SC_NJ_EU314216.1
ATCTTATTTATGAAATTTTGGATCTTTACTTGGGGTCTGTCTAATTTCACAAATTATTACAGGTTTATTTTTAGCTATAC
ATTATACAGCAGACACCATTTCAGCATTCTCATCAGTAGCACATATCTGTCGCGATGTAGATTATGGCTGAATAATACGA
AATATTCATGCAAATGGAGCATCNATTTGTATTTATATGCACATTGGACGAGGCATTTATCACGGATCATATATATATAA
AGAAACATGAAATATTGGAGTTATTTTATTATTCTTAGTTATAGCAACTGCATTTGTAGGATATGTACTCCCATGAGGTC
AAATATCATTTTGAGGTGCCACCGTAATTACAAATCTCCTATCAGCCATCCCTTAT-
>Desmognathus_quadramaculatus_Clade-B_Pisgahs_NC_NJ_EU314217.1
ATCTTATTTATGAAATTTTGGGTCTTTACTAGGGATCTGTCTAATTTCACAAATTATTACAGGTCTATTTTTAGCTATAC
ATTATACAGCAGACACCATTTCAGCATTCTCATCAGTAGCACATATCTGCCGCGACGTAGATTATGGCTGAATAATACGA
AATATTCACGCAAATGGAGCATCNATTTGTATTTATATGCACATTGGACGAGGCATTTACCACGGATCATATATATATAA
AGAAACATGAAATATTGGAGTTATTTTATTATTTTTAGTTATAGCTACTGCATTTGTAGGATATGTACTCCCATGAGGTC
AAATATCATTTTGGGGTGCCACTGTAATTACAAATCTACTATCAGCCATTCCTTAT-
>Desmognathus_quadramaculatus_Clade-BC_S.Escarpment_GA_NJ_EU314219.1
GTCTTATTTATGAAATTTCGGGTCTTTACTGGGGATTTGTCTAATTTCACAAATCGTTACAGGTTTATTTTTAGCTATAC
ATTATACAGCAGACACCATCTCAGCATTCTCATCAGTAGCACATATTTGCCGCGATGTAGATTACGGGTGAATAATACGA
AATATTCACGCAAATGGAGCATCNATTTGTATTTATATGCACATTGGACGAGGCATTTATCACGGATCTTATATATATAA
AGAAACATGAAATATTGGAGTTATTTTATTATTTTTAGTTATAGCAACTGCATTTGTAGGATACGTGCTCCCATGAGGTC
AAATATCATTTTGAGGCGCCACTGTAATTACAAATCTTCTCTCAGCCATTCCTTAT-
>Desmognathus_quadramaculatus_Clade-BC_S.Escarpment_GA_NJ_EU314220.1
GTCTTATTTATGAAATTTCGGGTCTTTACTGGGGATTTGTCTAATTTCACAAATCGTTACAGGTTTATTTTTAGCTATAC
ATTATACAGCAGACACCATCTCAGCATTCTCATCAGTAGCACATATTTGCCGCGATGTAGATTACGGGTGAATAATACGA
AATATTCACGCAAATGGAGCATCNATTTGTATTTATATGCACATTGGACGAGGCATTTATCACGGATCTTATATATATAA
AGAAACATGAAATATTGGAGTTATTTTATTATTTTTAGTTATAGCAACTGCATTTGTAGGATACGTGCTCCCATGAGGTC
AAATATCATTTTGAGGCGCCACTGTAATTACAAATCTTCTCTCAGCCATTCCTTAT-
>Desmognathus_quadramaculatus_Clade-BC_S.Escarpment_GA_NJ_EU314221.1
GTCTTATTTATGAAATTTCGGGTCTTTACTGGGAATTTGTCTAATTTCACAAATCGTTACAGGTTTATTTTTAGCTATAC
ATTATACAGCAGACACCATCTCAGCATTCTCATCAGTAGCACATATTTGCCGCGATGTAGATTACGGGTGAATAATACGA
AATATTCACGCAAATGGAGCATCNATTTGTATTTATATGCACATTGGACGAGGCATTTATCACGGATCTTATATATATAA
AGAAACATGAAATATTGGAGTTATTTTATTATTTTTAGTTATAGCAACTGCATTTGTAGGATACGTGCTCCCATGAGGTC
AAATATCATTTTGAGGCGCCACTGTAATTACAAATCTTCTCTCAGCCATTCCTTAT-
>Desmognathus_quadramaculatus_Clade-BC_S.Escarpment_GA_NJ_EU314222.1
GTCTTATTTATGAAATTTCGGGTCTTTACTGGGGATTTGTCTAATTTCACAAATCGTTACAGGTTTATTTTTAGCTATAC
ATTATACAGCAGACACCATCTCAGCATTCTCATCAGTAGCACATATTTGCCGCGATGTAGATTACGGGTGAATAATACGA
AATATTCACGCAAATGGAGCATCNATTTGTATTTATATGCACATTGGACGAGGCATTTATCACGGATCTTATATATATAA
AGAAACATGAAATATTGGAGTTATTTTATTATTTTTAGTTATAGCAACTGCATTTGTAGGATACGTGCTCCCATGAGGTC
AAATATCATTTTGAGGCGCCACTGTAATTACAAATCTTCTCTCAGCCATTCCTTAT-
>Desmognathus_quadramaculatus_Clade-BC_S.Escarpment_GA_NJ_EU314223.1
GTCTTATTTATGAAATTTCGGGTCTTTACTGGGGATTTGTCTAATTTCACAAATCGTTACAGGTTTATTTTTAGCTATAC
ATTATACAGCAGACACCATCTCAGCATTCTCATCAGTAGCACATATTTGCCGCGATGTAGATTACGGGTGAATAATACGA
AATATTCACGCAAATGGAGCATCNATTTGTATTTATATGCACATTGGACGAGGCATTTATCACGGATCTTATATATATAA
AGAAACATGAAATATTGGAGTTATTTTATTATTTTTAGTTATAGCAACTGCATTTGTAGGATACGTGCTCCCATGAGGTC
AAATATCATTTTGAGGCGCCACTGTAATTACAAATCTTCTCTCAGCCATTCCTTAT-
>Desmognathus_quadramaculatus_Clade-BC_S.Escarpment_GA_NJ_EU314224.1
GTCTTATTTATGAAATTTCGGGTCTTTACTGGGGATTTGTCTAATTTCACAAATCGTTACAGGTTTATTTTTAGCTATAC
ATTATACAGCAGACACCATCTCAGCATTCTCATCAGTAGCACATATTTGCCGCGATGTAGATTACGGGTGAATAATACGA
AATATTCACGCAAATGGAGCATCNATTTGTATTTATATGCACATTGGACGAGGCATTTATCACGGATCTTATATATATAA
AGAAACATGAAATATTGGAGTTATTTTATTATTTTTAGTTATAGCAACTGCATTTGTAGGATACGTGCTCCCATGAGGTC
AAATATCATTTTGAGGCGCCACTGTAATTACAAATCTTCTCTCAGCCATTCCTTAT-
>Desmognathus_quadramaculatus_Clade-B_S.Escarpment_GA_NJ_EU314225.1
GTCTTATTTATGAAATTTCGGGTCTTTACTGGGGATTTGTCTAATTTCACAAATCGTTACAGGTTTATTTTTAGCTATAC
ATTATACAGCAGACACCATCTCAGCATTCTCATCAGTAGCACATATTTGCCGCGATGTAGATTATGGGTGAATAATACGA
AATATTCACGCAAATGGAGCATCNATTTGTATTTATATGCACATTGGACGAGGCATTTATCACGGATCTTACATATATAA
AGAAACATGAAATATTGGAGTTATTTTATTATTTTTAGTTATAGCAACTGCATTTGTAGGATACGTGCTCCCATGAGGTC
AAATATCATTTTGAGGCGCCACTGTAATTACAAATCTTCTCTCAGCCATTCCTTAC-
>Desmognathus_quadramaculatus_Clade-B_S.Escarpment_GA_NJ_EU314226.1
GTCTTATTTATGAAATTTCGGGTCTTTACTGGGGATTTGTCTAATTTCACAAATCGTTACAGGTTTATTTTTAGCTATAC
ATTATACAGCAGACACCATCTCAGCATTCTCATCAGTAGCACATATTTGCCGCGATGTAGATTATGGGTGAATAATACGA
AATATTCACGCAAATGGAGCATCNATTTGTATTTATATGCACATTGGACGAGGCATTTATCACGGATCTTACATATATAA
AGAAACATGAAATATTGGAGTTATTTTATTATTTTTAGTTATAGCAACTGCATTTGTAGGATACGTGCTCCCATGAGGTC
AAATATCATTTTGAGGCGCCACTGTAATTACAAATCTTCTCTCAGCCATTCCTTAC-
>Desmognathus_quadramaculatus_Clade-B_GlassyMt_SC_NJ_EU314227.1
ATCTTATTTATGAAATTTTGGATCTCTACTAGGGATCTGTCTAATTTCACAAATTATTACAGGTTTATTTTTAGCTATAC
ATTATACAGCAGATACCATTTCAGCATTCTCATCAGTAGCACATATCTGCCGCGATGTAGACTATGGGTGAATAATACGA
AATATTCATGCAAATGGAGCATCNATTTGTATTTATATACACATTGGACGAGGCATTTATTATGGATCATATATATATAA
AGAAACATGAAATATTGGGGTTATTTTATTATTCTTAGTTATAGCAACTGCATTTGTAGGATATGTACTACCATGAGGTC
AAATATCATTTTGAGGTGCCACAGTAATTACAAATCTCCTATCAGCCATTCCTTAC-
>Desmognathus_quadramaculatus_Clade-B_GlassyMt_SC_NJ_EU314228.1
ATCTTATTTATGAAATTTTGGATCTCTACTAGGGATCTGTCTAATTTCACAAATTATTACAGGTTTATTTTTAGCTATAC
ATTATACAGCAGATACCATTTCAGCATTCTCATCAGTAGCACATATCTGCCGCGATGTAGACTATGGGTGAATAATACGA
AATATTCATGCAAATGGAGCATCNATTTGTATTTATATACACATTGGACGAGGCATTTATTATGGATCATATATATATAA
AGAAACATGAAATATTGGGGTTATTTTATTATTCTTAGTTATAGCAACTGCATTTGTAGGATATGTACTACCATGAGGTC
AAATATCATTTTGAGGTGCCACAGTAATTACAAATCTCCTATCAGCCATTCCTTAC-
>Desmognathus_quadramaculatus_Clade-BC_S.Escarpment_GA_NJ_EU314229.1
GTCTTATTTATGAAATTTCGGGTCTTTACTGGGGATTTGTCTAATTTCACAAATCGTTACAGGTTTATTTTTAGCTATAC
ATTATACAGCAGACACCATCTCAGCATTCTCATCAGTAGCACATATTTGCCGCGATGTAGATTACGGGTGAATAATACGA
AATATTCACGCAAATGGAGCATCNATTTGTATTTATATGCACATTGGACGAGGCATTTATCACGGATCTTATATATATAA
AGAAACATGAAATATTGGAGTTATTTTATTATTTTTAGTTATAGCAACTGCATTTGTAGGATACGTGCTCCCATGAGGTC
AAATATCATTTTGAGGCGCCACTGTAATTACAAATCTTCTCTCAGCCATTCCTTAT-
>Desmognathus_quadramaculatus_Clade-B_GlassyMt_SC_NJ_EU314230.1
ATCTTATTTATGAAATTTTGGGTCTCTACTAGGGATCTGTCTAATTTCACAAATTATTACAGGTTTATTTTTAGCTATAC
ATTATACAGCAGATACCATTTCAGCATTCTCATCAGTAGCACATATCTGCCGCGATGTAGACTATGGATGAATAATACGA
AATATTCATGCAAATGGAGCATCNATTTGTATTTATATACACATTGGACGAGGCATTTATTATGGATCATATATATATAA
AGAAACATGAAATATTGGGGTTATTTTATTATTCTTAGTTATAGCAACTGCATTTGTAGGATATGTACTACCATGAGGTC
AAATATCATTTTGAGGTGCCACAGTAATTACAAATCTCCTATCAGCCATTCCTTAC-
>Desmognathus_quadramaculatus_Clade-A_BaldMts._TN_NJ_EU314231.1
ATCATATTTATGAAATTTTGGGTCATTACTAGGAATTTGTTTAATTTCACAAATTATCACAGGATTATTTTTAGCTATAC
ATTATACAGCAGACACTATTTCAGCATTCTCATCGGTAGCACATATCTGTCGAGATGTAGATTATGGTTGAATAATACGT
AATATTCACGCAAACGGAGCATCNATTTGTATTTATATACATATCGGACGAGGTATCTATCATGGATCTTATATATATAA
AGAAACATGAAATATTGGGGTCATCTTATTATTTCTTGTTATAGCAACCGCATTCGTAGGATATGTACTACCATGAGGTC
AAATGTCATTCTGAGGAGCCACTGTAATTACAAATCTTCTCTCAGCAATTCCCTAC-
>Desmognathus_quadramaculatus_Clade-A_BaldMts._TN_NJ_EU314232.1
ATCATATTTATGAAATTTTGGGTCATTACTAGGAATTTGTTTAATTTCACAAATTATCACAGGATTATTTTTAGCTATAC
ATTATACAGCAGACACTATTTCAGCATTCTCATCGGTAGCACATATCTGTCGAGATGTAGATTATGGTTGAATAATACGT
AATATTCACGCAAACGGAGCATCNATTTGTATTTATATACATATCGGACGAGGTATCTATCATGGATCTTATATATATAA
AGAAACATGAAATATTGGGGTCATCTTATTATTTCTTGTTATAGCAACCGCATTCGTAGGATATGTACTACCATGAGGTC
AAATGTCATTCTGAGGAGCCACTGTAATTACAAATCTTCTCTCAGCAATTCCCTAC-
>Desmognathus_quadramaculatus_Clade-A_Mt.Rogers_VA_NJ_EU314233.1
ATCTTATTTATGAAATTTTGGGTCCTTACTAGGAATTTGCTTAATTTCACAAGTTATTACAGGGTTATTTCTAGCTATAC
ATTACACAGCAGACACTATTTCAGCATTCTCATCAGTAGCACATATCTGCCGAGATGTAGATTATGGCTGAATAATACGA
AATATTCATGCAAACGGAGCATCNATTTGTATTTATATACATATTGGACGAGGCATTTACCATGGATCTTATATATACAA
AGAAACATGAAATATTGGAGTTATCTTATTATTTCTCGTTATAGCAACTGCATTCGTCGGATATGTACTACCATGAGGTC
AAATATCATTCTGAGGAGCCACTGTAATTACAAATCTTCTATCAGCAATCCCTTAC-
>Desmognathus_quadramaculatus_Clade-A_HolstenMt_TN_NJ_EU314234.1
ATCATATTTATGAAACTTCGGATCCTTAATAGGAATTTGTTTAATTTCACAAATTATTACAGGATTATTTCTAGCTATGC
ATTATACAGCAGACACTATTTCAGCATTCTCATCAGTAGCACATATCTGCCGAGACGTAGATTATGGTTGAATAATACGA
AATATTCACGCAAACGGAGCATCNATTTGCATTTATATACATATTGGACGAGGTATTTACCACGGATCTTATATATATAA
AGAAACATGAAATATTGGAGTTATCTTGTTATTTCTCGTTATAGCAACCGCATTCGTAGGATATGTACTACCATGGGGTC
AAATATCATTCTGAGGAGCTACTGTAATCACAAATCTTCTCTCAGCAATCCCCTAC-
>Desmognathus_folkertsi_Clade-BC_S.Escarpment_GA_NJ_EU314247.1
ATCATATTTATGAAATTTTGGGTCTTTATTAGGAATTTGTTTAATTTCACAAATTATTACAGGATTATTTCTAGCTATAC
ACTATACAGCAGATATTACTTCAGCATTTTCATCAGTCGCACATATTTGCCGAGATGTAGATTATGGCTGAATAATACGA
AATATTCACACAAATGGAGCATCNATTTGTATTTATATACATATTGGACGAGGCATTTATTATGGATCATATATATTTAA
AGAAACATGAAATATTGGAGTGGTTTTATTATTTTTAGTTATAGCAACTGCATTCGTTGGATATGTACTTCCATGAGGCC
AAATATCATTCTGAGGAGCTACAGTAATTACAAATCTACTTTCAGCAATTCCTTAT-
>Desmognathus_folkertsi_Clade-BC_S.Escarpment_GA_NJ_EU314248.1
ATCATATTTATGAAATTTTGGGTCTTTATTAGGAATTTGTTTAATTTCACAAATTATTACAGGATTATTTCTAGCTATAC
ACTATACAGCAGATATTACTTCAGCATTTTCATCAGTCGCACATATTTGCCGAGATGTAGATTATGGCTGAATAATACGA
AATATTCACACAAATGGAGCATCNATTTGTATTTATATACATATTGGACGAGGCATTTATTATGGATCATATATATTTAA
AGAAACATGAAATATTGGAGTGGTTTTATTATTTTTAGTTATAGCAACTGCATTCGTTGGATATGTACTTCCATGAGGCC
AAATATCATTCTGAGGAGCTACAGTAATTACAAATCTACTTTCAGCAATTCCTTAT-
>Desmognathus_folkertsi_Clade-BC_S.Escarpment_GA_NJ_EU314249.1
ATCATATTTATGAAATTTTGGGTCTTTATTAGGAATTTGTTTAATTTCACAAATTATTACAGGATTATTTCTAGCTATAC
ACTATACAGCAGATATTACTTCAGCATTTTCATCAGTCGCACATATTTGCCGAGATGTAGATTATGGCTGAATAATACGA
AATATTCACACAAATGGAGCATCNATTTGTATTTATATACATATTGGACGAGGCATTTATTATGGATCATATATATTTAA
AGAAACATGAAATATTGGAGTGGTTTTATTATTTTTAGTTATAGCAACTGCATTCGTTGGATATGTACTTCCATGAGGCC
AAATATCATTCTGAGGAGCTACAGTAATTACAAATCTACTTTCAGCAATTCCTTAT-
>Desmognathus_folkertsi_Clade-BC_S.Escarpment_GA_NJ_EU314250.1
ATCATATTTATGAAATTTTGGGTCTTTATTAGGAATTTGTTTAATTTCACAAATTATTACAGGATTATTTCTAGCTATAC
ACTATACAGCAGATATTACTTCAGCATTTTCATCAGTCGCACATATTTGCCGAGATGTAGATTATGGCTGAATAATACGA
AATATTCACACAAATGGAGCATCNATTTGTATTTATATACATATTGGACGAGGCATTTATTATGGATCATATATATTTAA
AGAAACATGAAATATTGGAGTGGTTTTATTATTTTTAGTTATAGCAACTGCATTCGTTGGATATGTACTTCCATGAGGCC
AAATATCATTCTGAGGAGCTACAGTAATTACAAATCTACTTTCAGCAATTCCTTAT-
>Desmognathus_folkertsi_Clade-BC_S.Escarpment_GA_NJ_EU314251.1
ATCATATTTATGAAATTTTGGGTCTTTATTAGGAATTTGTTTAATTTCACAAATTATTACAGGATTATTTCTAGCTATAC
ACTATACAGCAGATATTACTTCAGCATTTTCATCAGTCGCACATATTTGCCGAGATGTAGATTATGGCTGAATAATACGA
AATATTCACACAAATGGAGCATCNATTTGTATTTATATACATATTGGACGAGGCATTTATTATGGATCATATATATTTAA
AGAAACATGAAATATTGGAGTGGTTTTATTATTTTTAGTTATAGCAACTGCATTCGTTGGATATGTACTTCCATGAGGCC
AAATATCATTCTGAGGAGCTACAGTAATTACAAATCTACTTTCAGCAATTCCTTAT-
>Desmognathus_folkertsi_Clade-BC_S.Escarpment_GA_NJ_EU314252.1
ATCATATTTATGAAATTTTGGGTCTTTATTAGGAATTTGTTTAATTTCACAAATTATTACAGGATTATTTCTAGCTATAC
ACTATACAGCAGATATTACTTCAGCATTTTCATCAGTCGCACATATTTGCCGAGATGTAGATTATGGCTGAATAATACGA
AATATTCACACAAATGGAGCATCNATTTGTATTTATATACATATTGGACGAGGCATTTATTATGGATCATATATATTTAA
AGAAACATGAAATATTGGAGTGGTTTTATTATTTTTAGTTATAGCAACTGCATTCGTTGGATATGTACTTCCATGAGGCC
AAATATCATTCTGAGGAGCTACAGTAATTACAAATCTACTTTCAGCAATTCCTTAT-
>Desmognathus_quadramaculatus_Clade-BC_S.Escarpment_GA_NJ_EU314253.1
ATCATATTTATGAAATTTCGGATCTTTATTAGGAATTTGTTTAATGTCACAAATTATTACAGGAACATTTTTAGCTATGC
ACTACACAGCAGATATTAATTCAGCATTCTCATCAGTAGCACATATTTGCCGAGATGTAAACTACGGTTGAATAATACGA
AATATTCACACAAATGGAGCATCNATCTGCATTTATATACACATCGGACGAGGCATTTATTATGGATCATATATATTTAA
AGAAACATGAAATATTGGAGTTGTCTTATTATTTTTAGTTATAGCAACTGCATTCGTTGGGTATGTACTTCCATGAGGAC
AAATATCATTCTGAGGAGCCACCGTAATTACAAATCTCCTTTCAGCAATTCCTTAT-
>Desmognathus_folkertsi_Clade-BC_S.Escarpment_GA_NJ_EU314254.1
ATCATATTTATGAAATTTTGGGTCTTTATTAGGAATTTGTTTAATTTCACAAATTATTACAGGATTATTTCTAGCTATAC
ACTATACAGCAGATATTACTTCAGCATTTTCATCAGTCGCACATATTTGCCGAGATGTAGATTATGGCTGAATAATACGA
AATATTCACACAAATGGAGCATCNATTTGTATTTATATACATATTGGACGAGGCATTTATTATGGATCATATATATTTAA
AGAAACATGAAATATTGGAGTGGTTTTATTATTTTTAGTTATAGCAACTGCATTCGTTGGATATGTACTTCCATGAGGCC
AAATATCATTCTGAGGAGCTACAGTAATTACAAATCTACTTTCAGCAATTCCTTAT-
>Desmognathus_quadramaculatus_Clade-A_Unakas_TN_NJ_EU314255.1
ATCATATTTATGAAATTTTGGATCCTTACTAGGAATTTGTTTAATTTCACAAGTAATTACAGGATTATTTTTAGCTATAC
ATTATACAGCAGACACTATCTCAGCATTCTCATCAGTAGCACATATTTGCCGAGATGTAGATTATGGTTGAATAATACGA
AATATTCACGCAAACGGAGCATCNATTTGTATTTATATACATATTGGACGAGGTATTTATCACGGATCTTATATATATAA
AGAAACATGAAATATTGGAGTCATCTTATTATTTCTCGTTATAGCAACTGCATTCGTTGGATATGTGCTACCATGAGGTC
AAATATCATTCTGAGGGGCCACTGTAATTACAAACCTTCTTTCAGCAATTCCATAT-
>Desmognathus_quadramaculatus_Clade-A_English/RichMt._TN_NJ_EU314256.1
ATCATATTTATGAAATTTTGGATCCTTACTAGGAATTTGTTTAATTTCACAAGTAATTACAGGATTATTTTTAGCTATAC
ATTATACAGCAGACACTATCTCAGCATTCTCATCAGTAGCACATATTTGCCGAGATGTAGATTATGGTTGAATAATACGA
AATATTCACGCAAACGGAGCATCNATTTGTATTTATATACATATTGGACGAGGTATTTATCACGGATCTTATATATATAA
AGAAACATGAAATATTGGAGTCATCTTATTATTTCTCGTTATAGCAACTGCATTCGTTGGATATGTGCTACCATGAGGTC
AAATATCATTCTGAGGGGCCACTGTAATTACAAACCTTCTTTCAGCAATTCCATAT-
>Desmognathus_quadramaculatus_Clade-A_Balds_TN_NJ_EU314258.1
ATCATATTTATGAAATTTTGGATCCCTACTAGGAATTTGTTTAATTTCACAAGTAATTACAGGATTATTTTTAGCTATAC
ATTATACAGCAGACACTATTTCAGCATTCTCATCAGTAGCACATATTTGCCGAGATGTAGATTATGGTTGAATAATACGA
AATATTCACGCAAACGGAGCATCNATCTGTATTTATATACATATTGGACGAGGTATTTATCACGGATCTTATATATATAA
AGAAACATGAAATATTGGAGTCATCTTATTATTTCTTGTTATAGCAACTGCATTCGTAGGATATGTGCTCCCATGAGGTC
AAATATCATTCTGAGGAGCCACTGTAATTACAAACCTTCTTTCAGCAATTCCATAT-
>Desmognathus_quadramaculatus_Clade-A_GreatSmokies_TN_NJ_EU314262.1
ATCATATTTATGAAATTTTGGATCCTTACTAGGAATTTGTTTAATTTCACAAATTATTACAGGATTATTTTTATCTATAC
ATTATACAGCAGACACTATTTCAGCATTCTCATCAGTAGCACATATTTGCCGAGATGTAGATTATGGTTGAATAATACGA
AACATTCACGCAAACGGAGCATCNATTTGTATTTATATACATATTGGACGAGGTATTTATCACGGATCTTATATATATAA
AGAAACATGAAATATTGGAGTCATCTTATTATTTCTCGTTATAGCAACCGCATTCGTAGGATATGTGCTTCCATGAGGTC
AAATATCATTCTGAGGAGCCACTGTAATTACAAATCTTCTTTCAGCAATTCCATAC-
>Desmognathus_quadramaculatus_Clade-A_Balds_NC_NJ_EU314263.1
ATCATATTTATGAAATTTTGGATCCCTACTAGGAATTTGTTTAATTTCACAAGTAATTACAGGATTATTTTTAGCTATAC
ATTATACAGCAGATACTATTTCAGCATTCTCATCAGTAGCACATATTTGCCGAGATGTAGATTATGGTTGAATAATACGA
AACATTCACGCAAACGGAGCATCNATTTGTATTTATATACATATTGGACGAGGTATTTATCACGGATCTTATATATATAA
AGAAACATGAAATATTGGAGTCATCTTATTATTTCTCGTTATAGCAACTGCATTCGTTGGATATGTGCTTCCATGAGGTC
AAATATCATTCTGAGGAGCCACTGTAATTACAAACCTTCTTTCAGCAATTCCATAC-
>Desmognathus_quadramaculatus_Clade-A_Balds_TN_NJ_EU314264.1
ATCATATTTATGAAATTTTGGATCCCTACTAGGAATTTGTTTAATTTCACAAGTAATTACAGGATTATTTTTAGCTATAC
ATTATACAGCAGATACTATTTCAGCATTCTCATCAGTAGCACATATTTGCCGAGATGTAGATTATGGTTGAATAATACGA
AACATTCACGCAAACGGAGCATCNATTTGTATTTATATACATATTGGACGAGGTATTTATCATGGATCTTATATATATAA
AGAAACATGAAATATTGGAGTCATCTTATTATTTCTCGTTATAGCAACTGCATTCGTTGGATATGTGCTTCCATGAGGTC
AAATATCATTCTGAGGAGCCACTGTAATTACAAACCTTCTTTCAGCAATTCCATAC-
>Desmognathus_quadramaculatus_Clade-A_Roan_TN_NJ_EU314266.1
ATCATATTTATGAAATTTTGGATCCCTACTAGGAATTTGTTTAATTTCACAAGTAATTACAGGATTATTTCTAGCTATAC
ATTATACAGCAGACACTATTTCAGCATTCTCATCAGTAGCACATATTTGCCGAGATGTAGATTATGGTTGAATAATACGA
AACATTCACGCAAACGGAGCATCNATTTGTATTTATATACATATTGGACGAGGTATTTATCACGGATCTTATATATATAA
AGAAACATGAAATATTGGAGTCATCTTATTATTTCTCGTTATAGCAACTGCATTCGTTGGATATGTACTTCCATGAGGTC
AAATATCATTCTGAGGAGCCACTGTAATTACAAACCTTCTCTCAGCAATTCCATAC-
>Desmognathus_quadramaculatus_Clade-A_RockCastleCreek_VA_NJ_EU314268.1
ATCATATTTATGAAATTTTGGATCATTAATAGGAATTTGTTTAATTTCACAAATTATTACAGGATTATTTTTAGCTATAC
ATTATACAGCAGACACTATTTCAGCATTCTCATCGGTAGCACATATCTGTCGAGATGTAGATTATGGTTGAATAATACGG
AATATTCACGCAAACGGAGCATCNATTTGTATTTATATACATATCGGACGAGGTATTTATCATGGATCTTATATATATAA
AGAAACATGAAATATTGGGGTCATCTTATTATTTCTCGTTATAGCAACCGCATTCGTAGGATATGTACTACCATGAGGTC
AAATGTCATTCTGAGGAGCCACTGTAATTACAAATCTTCTCTCAGCAATTCCATAC-
>Desmognathus_quadramaculatus_Clade-A_BaldMts._TN_NJ_EU314278.1
ATCATATTTATGAAATTTTGGGTCATTACTAGGAATTTGTTTAATTTCACAAATTATTACAGGATTATTTTTAGCTATAC
ATTATACAGCAGACACTATTTCAGCATTCTCATCGGTAGCACATATCTGTCGAGATGTAGATTATGGTTGAATAATACGG
AATATTCACGCAAACGGAGCATCNATTTGTATTTATATACATATCGGACGAGGTATTTATCATGGATCTTATATATATAA
AGAAACATGAAATATTGGGGTCATCTTATTATTTCTCGTTATAGCAACCGCATTCGTAGGATATGTGCTACCATGAGGTC
AAATGTCATTCTGAGGAGCCACTGTAATTACAAATCTTCTCTCAGCAATTCCCTAC-
>Desmognathus_quadramaculatus_Clade-A_BaldMts._TN_NJ_EU314279.1
ATCATATTTATGAAATTTTGGGTCATTACTAGGAATTTGTTTAATTTCACAAATTATTACAGGATTATTTTTAGCTATAC
ATTATACAGCAGACACTATTTCAGCATTCTCATCGGTAGCACATATCTGTCGAGATGTAGATTATGGTTGAATAATACGG
AATATTCACGCAAACGGAGCATCNATTTGTATTTATATACATATCGGACGAGGTATTTATCATGGATCTTATATATATAA
AGAAACATGAAATATTGGGGTCATCTTATTATTTCTCGTTATAGCAACCGCATTCGTAGGATATGTGCTACCATGAGGTC
AAATGTCATTCTGAGGAGCCACTGTAATTACAAATCTTCTCTCAGCAATTCCCTAC-
>Desmognathus_quadramaculatus_Clade-A_GrandfatherMt._NC_NJ_EU314280.1
ATCATATTTATGAAATTTTGGATCATTACTAGGAATTTGTTTAATTTCACAAATTATTACAGGATTATTTTTAGCTATAC
ATTATACAGCAGACACTATTTCAGCATTCTCATCGGTAGCACATATCTGTCGAGATGTAGATTATGGTTGAATAATACGG
AATATTCACGCAAACGGAGCATCNATTTGTATTTATATACATATCGGACGAGGTATCTATCATGGATCTTATATATATAA
AGAAACATGAAATATTGGGGTCATCTTATTATTTCTCGTTATAGCAACCGCATTCGTAGGATATGTACTACCATGAGGTC
AAATGTCATTCTGAGGAGCCACTGTAATTACAAATCTTCTCTCAGCAATTCCCTAC-
>Desmognathus_quadramaculatus_Clade-A_GrandfatherMt._NC_NJ_EU314281.1
ATCATATTTATGAAATTTTGGGTCATTACTAGGAATTTGTCTAATTTCACAAATTATTACAGGATTATTTTTAGCTATAC
ATTATACAGCAGACACTATTTCAGCATTCTCATCGGTAGCACATATCTGTCGAGATGTAGATTATGGTTGAATAATACGG
AATATTCACGCAAACGGAGCATCNATTTGTATTTATATACATATCGGACGAGGTATCTATCATGGATCTTATATATATAA
AGAAACATGAAATATTGGGGTCATCTTATTATTTCTCGTTATAGCAACCGCATTCGTAGGATATGTACTACCATGAGGTC
AAATGTCATTCTGAGGAGCCACTGTAATTACAAATCTTCTATCAGCAATTCCCTAC-
>Desmognathus_quadramaculatus_Clade-A_Mt.Rogers_VA_NJ_EU314282.1
ATCTTATTTATGAAATTTTGGGTCCTTACTAGGAATTTGCTTAATTTCACAAGTTATTACAGGGTTATTTCTAGCTATAC
ATTACACAGCAGACACTATTTCAGCATTCTCATCAGTAGCACATATCTGCCGAGATGTAGATTATGGCTGAATAATACGA
AATATTCATGCAAACGGAGCATCNATTTGTATTTATATACATATTGGACGAGGCATTTACCATGGATCTTATATATACAA
AGAAACATGAAATATTGGAGTTATCTTATTATTTCTCGTTATAGCAACTGCATTCGTCGGATATGTACTACCATGAGGTC
AAATATCATTCTGAGGAGCCACTGTAATTACAAATCTTCTATCAGCAATCCCTTAC-
>Desmognathus_quadramaculatus_Clade-A_MtRogers_VA_NJ_EU314283.1
ATCTTATTTATGAAATTTTGGGTCCTTACTAGGAATTTGCTTAATTTCACAAGTTATTACAGGGTTATTTCTAGCTATAC
ATTACACAGCAGACACTATTTCAGCATTCTCATCAGTAGCACATATCTGCCGAGATGTAGATTATGGCTGAATAATACGA
AATATTCATGCAAACGGAGCATCNATTTGTATTTATATACATATTGGACGAGGCATTTACCATGGATCTTATATATACAA
AGAAACATGAAATATTGGAGTTATCTTATTATTTCTCGTTATAGCAACTGCATTCGTCGGATATGTACTACCATGAGGTC
AAATATCATTCTGAGGAGCCACTGTAATTACAAATCTTCTATCAGCAATCCCTTAC-
>Desmognathus_quadramaculatus_Clade-A_BuffaloMt._TN_NJ_EU314284.1
ATCATATTTATGAAATTTTGGATCTTTACTAGGAATTTGTTTAATTTCACAAGTCATTACAGGATTATTTTTAGCTATAC
ATTATACAGCGGACACTATTTCAGCATTCTCATCAGTAGCACACATTTGCCGAGATGTAGACTATGGTTGAATAATACGA
AATATTCACGCAAACGGAGCATCNATTTGTATTTATATACATATTGGACGTGGTATTTATCATGGATCTTACATATATAA
AGAAACATGAAATATTGGGGTCATCTTATTATTTCTTGTTATAGCAACTGCATTCGTCGGATATGTACTTCCATGAGGCC
AAATATCATTCTGAGGAGCCACTGTAATCACAAACCTTCTTTCAGCAATTCCATAT-
>Desmognathus_quadramaculatus_Clade-A_Unakas_TN_NJ_EU314285.1
ATCATATTTATGAAATTTTGGATCTTTACTAGGAATTTGTTTAATTTCACAAGTCATTACAGGATTATTTTTAGCTATAC
ATTATACAGCGGACACTATCTCAGCATTCTCATCAGTAGCACACATTTGCCGAGATGTAGACTATGGTTGAATAATACGA
AATATTCACGCAAACGGAGCATCNATTTGTATTTATATACATATTGGACGTGGTATTTATCATGGATCTTACATATATAA
AGAAACATGAAATATTGGGGTCATCTTATTATTTCTTGTTATAGCAACTGCATTCGTAGGATATGTACTTCCATGAGGCC
AAATATCATTCTGAGGAGCCACTGTAATCACAAACCTTCTTTCAGCAATTCCATAT-
>Desmognathus_folkertsi_Clade-BC_S.Escarpment_GA_NJ_EU314300.1
ATCATATTTATGAAATTTTGGGTCTTTATTAGGAATTTGTTTAATTTCACAAATTATTACAGGATTATTTCTAGCTATAC
ACTATACAGCAGATATTACTTCAGCATTTTCATCAGTCGCACATATTTGCCGAGATGTAGATTATGGCTGAATAATACGA
AATATTCACACAAATGGAGCATCNATTTGTATTTATATACATATTGGACGAGGCATTTATTATGGATCATATATATTTAA
AGAAACATGAAATATTGGAGTGGTTTTATTATTTTTAGTTATAGCAACTGCATTCGTTGGATATGTACTTCCATGAGGCC
AAATATCATTCTGAGGAGCTACAGTAATTACAAATCTACTTTCAGCAATTCCTTAT-
>Desmognathus_monticola_Clade-B_Cheoahs_NC_NJ_EU314305.1
ATCATATTTATGAAATTTTGGGTCTTTACTAGGAATCTGCCTAATTTCACAAATTATTACAGGATTATTTTTAGCTATAC
ATTATACAGCAGACACTATCTCAGCATTTTCGTCAGTAGCACATATTTGTCGTGACGTAGATTACGGCTGAATAATACGA
AATATTCACGCAAACGGAGCATCNATTTGTATTTATATACATATTGGACGAGGAATATATCACGGATCATATATATATAA
AGAAACATGAAATATTGGGGTAATCCTACTATTCCTTGTAATAGCAACTGCATTCGTAGGGTATGTCCTCCCATGAGGCC
AAATATCATTCTGAGGAGCCACTGTAATTACCAATCTTCTTTCAGCAATTCCTTAT-
>Desmognathus_monticola_Clade-BC_S.Escarpment_GA_NJ_EU314308.1
ATCATATTTATGAAATTTTGGGTCTTTACTAGGAATCTGCCTAATTTCACAAATTATTACAGGATTATTTTTAGCCATAC
ATTATACAGCAGACACTACCTCAGCATTTTCGTCAGTAGCACATATTTGTCGTGACGTAGATTACGGCTGAATAATACGA
AATATTCACGCAAACGGAGCATCNATTTGTATTTATATACATATCGGACGAGGAATATATCACGGATCATACATATATAA
AGAAACATGAAATATTGGAGTAATTCTACTATTCCTTGTTATAGCAACTGCATTCGTAGGGTACGTCCTCCCATGAGGCC
AAATATCATTCTGAGGAGCCACTGTAATTACCAATCTTCTTTCAGCAATTCCTTAT-
>Desmognathus_quadramaculatus_Clade-B_Nantahalas_NC_NJ_EU314310.1
ATCTTATTTATGAAATTTTGGGTCTTTACTAGGGATCTGTCTAATTTCACAAATTATTACAGGTTTATTTTTAGCTATAC
ATTATACAGCAGACACCATTTCAGCATTCTCATCAGTAGCACATATCTGCCGCGATGTAGATTATGGCTGAATAATACGA
AATATTCACGCAAATGGAGCATCNATTTGTATTTATATGCATATTGGACGAGGCATTTATCATGGATCATATATATATAA
AGAAACATGAAATATTGGAGTAATTTTATTATTTCTAGTTATGGCTACTGCATTTGTAGGATATGTACTCCCATGAGGTC
AAATATCATTTTGAGGTGCCACTGTAATCACAAATCTCCTATCAGCCATTCCTTAT-
>Desmognathus_quadramaculatus_Clade-B_Cowees_NC_NJ_EU314311.1
ATCTTATTTATGAAATTTTGGGTCTTTACTAGGGATCTGTCTAATTTCACAAATTATTACAGGTTTATTTTTAGCTATAC
ATTATACAGCAGACACCATTTCAGCATTCTCATCAGTAGCACATATCTGCCGCGATGTAGATTATGGCTGAATAATACGA
AATATTCACGCAAATGGAGCATCNATTTGTATTTATATGCATATTGGACGAGGCATTTATCATGGATCATATATATATAA
AGAAACATGAAATATTGGAGTAATTTTATTATTTCTAGTTATGGCTACTGCATTTGTAGGATATGTACTCCCATGAGGTC
AAATATCATTTTGAGGTGCCACTGTAATCACAAATCTCCTATCAGCCATTCCTTAT-
>Desmognathus_quadramaculatus_Clade-B_S.Escarpment_NC_NJ_EU314312.1
ATCTTATTTATGAAATTTTGGGTCTTTACTAGGGATCTGTCTAATCTCACAAATTATTACAGGTTTATTTTTAGCTATAC
ATTATACAGCAGACACCATTTCAGCATTCTCATCAGTAGCACATATCTGCCGCGATGTAGATTATGGCTGAATAATACGA
AATATTCACGCAAATGGAGCATCNATTTGTATTTATATGCATATTGGACGAGGCATTTATCATGGATCATATATATATAA
AGAAACATGAAATATTGGGGTAATTTTATTATTTCTAGTTATGGCTACTGCATTTGTAGGATATGTACTCCCATGAGGTC
AAATATCATTTTGAGGTGCCACTGTAATCACAAATCTCCTATCAGCCATTCCTTAT-
>Desmognathus_quadramaculatus_Clade-B_S.Escarpment_SC_NJ_EU314313.1
ATCTTATTTATGAAATTTTGGGTCTTTACTAGGGATCTGTCTAATCTCACAAATTATTACAGGTTTATTTTTAGCTATAC
ATTATACAGCAGACACCATTTCAGCATTCTCATCAGTAGCACATATCTGCCGCGATGTAGATTATGGCTGAATAATACGA
AATATTCACGCAAATGGAGCATCNATTTGTATTTACATGCATATTGGACGAGGCATTTATCATGGATCATATATATATAA
AGAAACATGAAATATTGGGGTAATTTTATTATTTCTAGTTATGGCTACTGCATTTGTAGGATATGTACTCCCATGAGGTC
AAATATCATTTTGAGGTGCCACTGTAATCACAAATCTCCTATCAGCCATTCCTTAT-
>Desmognathus_quadramaculatus_Clade-B_GreatBalsams_NC_NJ_EU314314.1
ATCTTATTTATGAAATTTTGGGTCTTTACTAGGGATCTGTCTAATTTCACAAATTATTACAGGTCTATTTTTAGCTATAC
ATTATACAGCAGACACCATTTCAGCATTCTCATCAGTAGCACATATCTGCCGCGACGTAGATTATGGCTGAATAATACGA
AATATTCACGCAAATGGAGCATCNATTTGTATTTATATGCACATTGGACGAGGCATTTACCACGGATCATATATATATAA
AGAAACATGAAATATTGGAGTTATTTTATTATTTTTAGTTATAGCTACTGCATTTGTAGGATATGTACTCCCATGAGGTC
AAATATCATTTTGGGGTGCCACTGTAATTACAAATCTACTATCAGCCATTCCTTAT-
>Desmognathus_quadramaculatus_Clade-B_Balsams_NC_NJ_EU314315.1
ATCTTATTTATGAAATTTTGGGTCTTTACTAGGGATCTGTCTAATTTCACAAATTATTACAGGTCTATTTTTAGCTATAC
ATTATACAGCAGACACCATTTCAGCATTCTCATCAGTAGCACATATCTGCCGCGACGTAGATTATGGCTGAATAATACGA
AATATTCACGCAAATGGAGCATCNATTTGTATTTATATGCACATTGGACGAGGCATTTACCACGGATCATATATATATAA
AGAAACATGAAATATTGGAGTTATTTTATTATTTTTAGTTATGGCTACTGCATTTGTAGGATATGTACTCCCATGAGGTC
AAATATCATTTTGGGGTGCCACTGTAATTACAAATCTACTATCAGCCATTCCTTAT-
>Desmognathus_quadramaculatus_Clade-B_S.Escarpment_GA_NJ_EU314316.1
ATCTTATTTATGAAATTTTGGGTCTTTACTAGGGATCTGTCTAATTTCACAAATTATTACAGGTTTATTTTTAGCTATAC
ATTATACAGCAGACACCACTTCAGCATTCTCATCAGTAGCACATATCTGCCGAGATGTAGATTATGGCTGAATAATACGA
AATATTCACGCAAATGGAGCATCNATTTGTATTTATATGCATATTGGACGAGGCATTTATCATGGATCATACATATATAA
AGAAACATGAAATATTGGAGTAATTTTATTATTTTTAGTCATAGCTACTGCATTTGTAGGATATGTACTCCCATGAGGTC
AAATATCATTCTGAGGTGCCACTGTAATCACAAATCTCCTATCAGCCATTCCTTAT-
>Desmognathus_quadramaculatus_Clade-B_S.Escarpment_GA_NJ_EU314317.1
ATCTTATTTATGAAATTTTGGGTCTTTACTAGGGATCTGTCTAATTTCACAAATTATTACAGGTTTATTTTTAGCTATAC
ATTATACAGCAGACACCACTTCAGCATTCTCATCAGTAGCACATATCTGCCGAGATGTAGATTATGGCTGAATAATACGA
AATATTCACGCAAATGGAGCATCNATTTGTATTTACATGCATATTGGACGAGGCATTTATCATGGATCATACATATATAA
AGAAACATGAAATATTGGAGTAATTTTATTATTTTTAGTTATAGCTACTGCATTTGTAGGATATGTACTCCCATGAGGTC
AAATATCATTTTGAGGTGCCACTGTAATCACAAATCTCCTATCAGCCATTCCTTAT-
>Desmognathus_quadramaculatus_Clade-B_GreatBalsams_NC_NJ_EU314318.1
ATCTTATTTATGAAATTTCGGGTCTTTACTAGGGATCTGTCTAATTTCACAAATTATTACAGGTTTATTTTTAGCTATAC
ATTATACAGCAGACACCATTTCAGCATTCTCATCAGTAGCACATATCTGCCGAGATGTAGATTATGGCTGAATAATACGA
AATATTCACGCAAATGGAGCATCNATTTGTATTTATATACACATTGGACGAGGCATTTATCATGGATCATATATATATAA
AGAAACATGGAATATTGGAGTTATTTTACTATTTTTAGTTATAGCTACTGCATTTGTAGGATATGTACTCCCATGAGGTC
AAATATCATTTTGAGGTGCAACTGTAATTACAAATCTCCTATCAGCCATTCCTTAT-
>Desmognathus_quadramaculatus_Clade-B_GreatBalsams_NC_NJ_EU314319.1
ATCTTATTTATGAAATTTCGGGTCTTTACTAGGGATCTGTCTAATTTCACAAATTATTACAGGTTTATTTTTAGCTATAC
ATTATACAGCAGACACCATTTCAGCATTCTCATCAGTAGCACATATCTGCCGAGATGTAGATTATGGCTGAATAATACGA
AATATTCACGCAAATGGAGCATCNATTTGTATTTATATACACATTGGACGAGGCATTTATCATGGATCATATATATATAA
AGAAACATGGAATATTGGAGTTATTTTACTATTTTTAGTTATAGCTACTGCATTTGTAGGATATGTACTCCCATGAGGTC
AAATATCATTTTGAGGTGCAACTGTAATTACAAATCTCCTATCAGCCATTCCTTAT-
>Desmognathus_quadramaculatus_Clade-B_Cowees_NC_NJ_EU314320.1
ATCTTATTTATGAAATTTTGGGTCTTTACTAGGGATCTGTCTAATTTCACAAATTATTACAGGTTTATTTTTAGCTATAC
ATTATACAGCAGACACCATTTCAGCATTCTCATCAGTAGCACATATCTGCCGCGATGTAGATTATGGCTGAATAATACGA
AATATTCACGCAAATGGAGCATCNATTTGTATTTATATGCATATTGGACGAGGCATTTATCATGGATCATATATATATAA
AGAAACATGAAATATTGGAGTAATTTTATTATTTCTAGTTATGGCTACTGCATTTGTAGGATATGTACTCCCATGAGGTC
AAATATCATTTTGAGGTGCCACTGTAATCACAAATCTCCTATCAGCCATTCCTTAT-
>Desmognathus_quadramaculatus_Clade-B_ChimneytopGap_SC_NJ_EU314321.1
ATCTTATTTATGAAATTTCGGGTCTTTACTAGGGATCTGTCTAATTTCACAAATTATTACAGGTTTATTTTTAGCTATAC
ATTATACAGCAGACACCATTTCAGCATTCTCATCAGTAGCACATATCTGCCGCGATGTAGATTATGGCTGAATAATACGA
AATATTCACGCAAATGGAGCATCNATTTGTATTTATATACACATTGGACGAGGCATTTATCATGGATCATATATATATAA
AGAAACATGGAATATTGGAGTTATTTTACTATTTTTAGTTATAGCTACTGCATTTGTAGGATATGTACTCCCATGAGGTC
AAATATCATTTTGAGGTGCAACTGTAATTACAAATCTCCTATCAGCCATTCCTTAT-
>Desmognathus_quadramaculatus_Clade-B_ChilhoweeMt._NC_NJ_EU314322.1
ATCTTATTTATGAAACTTCGGGTCTTTACTAGGAATTTGTCTAATCTCACAAATTATTACAGGTTTATTTTTAGCTATAC
ATTATACAGCAGACACCATTTCAGCATTTTCGTCAGTAGCACATATCTGCCGCGACGTAGATTATGGTTGAATAATACGA
AATATTCATGCAAATGGAGCATCNATTTGTATTTATATACACATTGGACGAGGCATCTATCATGGGTCTTATATATATAA
AGAAACATGAAATATTGGAGTTATCTTATTATTTCTAGTTATAGCAACTGCATTCGTAGGATATGTTCTCCCGTGAGGTC
AAATATCATTCTGAGGAGCCACAGTAATTACAAATCTTCTTTCAGCTATTCCTTAT-
>Desmognathus_quadramaculatus_Clade-B_Unicois_NC_NJ_EU314323.1
ATCTTATTTATGAAACTTCGGGTCTTTACTAGGAATTTGTCTAATCTCACAAATTATTACAGGTTTATTTTTAGCTATAC
ATTATACAGCAGACACCATTTCAGCATTTTCGTCAGTAGCACATATCTGCCGCGACGTAGATTATGGTTGAATAATACGA
AATATTCATGCAAATGGAGCATCNATTTGTATTTATATACACATTGGACGAGGCATCTATCATGGGTCTTATATATATAA
AGAAACATGAAATATTGGAGTTATCTTATTATTTCTAGTTATAGCAACTGCATTCGTAGGATATGTTCTCCCGTGAGGTC
AAATATCATTCTGAGGAGCCACAGTAATTACAAATCTTCTTTCAGCTATTCCTTAT-
>Desmognathus_quadramaculatus_Clade-B_GreatBalsams_NC_NJ_EU314324.1
ATCTTATTTATGAAACTTCGGGTCTTTGCTAGGAGTTTGTCTAATTTCACAAATTATTACAGGTTTATTTTTAGCTATAC
ATTATACAGCAGACACTATTTCAGCATTTTCGTCAGTAGCACATATCTGCCGCGACGTAGATTATGGTTGAATAATACGA
AGTATTCATGCAAATGGAGCATCNATTTGTATTTATATACACATTGGACGAGGCATCTATCATGGATCTTATATATATAA
AGAAACATGAAATATTGGAGTTATCTTATTATTTCTAGTTATAGCAACTGCATTTGTAGGATATGTTCTCCCATGAGGTC
AAATATCATTCTGAGGGGCCACCGTAATTACAAATCTCCTTTCAGCTATTCCTTAT-
>Desmognathus_quadramaculatus_Clade-B_PlottBalsams_NC_NJ_EU314325.1
ATCTTATTTATGAAACTTCGGGTCTTTGCTAGGAGTTTGTCTAATTTCACAAATTATTACAGGTTTATTTTTAGCTATAC
ATTATACAGCAGACACTATTTCAGCATTTTCGTCAGTAGCACATATCTGCCGCGACGTTGATTATGGTTGAATAATACGA
AATATTCATGCAAATGGAGCATCNATTTGTATTTATATACACATTGGACGAGGCATCTATCATGGATCTTATATATATAA
AGAAACATGAAATATTGGAGTTATCTTATTATTTCTAGTTATAGCAACTGCATTTGTAGGATATGTTCTCCCATGAGGTC
AAATATCATTCTGAGGGGCCACCGTAATTACAAATCTCCTTTCAGCTATTCCTTAT-
>Desmognathus_quadramaculatus_Clade-BC_S.Escarpment_GA_NJ_EU314326.1
GTCTTATTTATGAAATTTCGGGTCTTTACTGGGGATTTGTCTAATTTCACAAATCGTTACAGGTTTATTTTTAGCTATAC
ATTATACAGCAGACACCATCTCAGCATTCTCATCAGTAGCACATATTTGCCGCGATGTAGATTACGGGTGAATAATACGA
AATATTCACGCAAATGGAGCATCNATTTGTATTTATATGCACATTGGACGAGGCATTTATCACGGATCTTATATATACAA
AGAAACATGAAATATTGGAGTTATTTTATTATTTTTAGTTATAGCAACTGCATTTGTAGGATACGTGCTCCCATGAGGTC
AAATATCATTTTGAGGCGCCACTGTAATTACAAATCTTCTCTCAGCCATTCCTTAT-
>Desmognathus_quadramaculatus_Clade-BC_S.Escarpment_GA_NJ_EU314327.1
GTCTTATTTATGAAATTTCGGGTCTTTACTGGGGATTTGTCTAATTTCACAAATCGTTACAGGTTTATTTTTAGCTATAC
ATTATACAGCAGACACCATCTCAGCATTCTCATCAGTAGCACATATTTGCCGCGATGTAGATTACGGGTGAATAATACGA
AATATTCACGCAAATGGAGCATCNATTTGTATTTATATGCACATTGGACGAGGCATTTATCACGGATCTTATATATATAA
AGAAACATGAAATATTGGAGTTATTTTATTATTTTTAGTTATAGCAACTGCATTTGTAGGATACGTGCTCCCATGAGGTC
AAATATCATTTTGAGGCGCCACTGTAATTACAAATCTTCTCTCAGCCATTCCTTAT-
>Desmognathus_quadramaculatus_Clade-B_S.Escarpment_GA_NJ_EU314328.1
ATCTTATTTATGAAATTTCGGGTCTTTACTGGGGATTTGTCTAATTTCACAAATCGTTACAGGTTTATTTTTATCTATAC
ATTATACAGCAGACACCATCTCAGCATTCTCATCAGTAGCACATATTTGCCGCGATGTAGATTACGGGTGAATAATACGA
AATATTCACGCAAATGGAGCATCNATTTGTATTTATATGCACATTGGACGAGGCATTTATCACGGATCTTACATATATAA
AGAAACATGAAATATTGGAGTTATTTTATTATTTTTAGTTATAGCAACTGCATTTGTAGGATACGTGCTCCCATGAGGTC
AAATATCATTTTGAGGCGCCACCGTAATTACAAATCTTCTCTCAGCCATTCCTTAC-
>Desmognathus_quadramaculatus_Clade-B_Tusquitees_NC_NJ_EU314329.1
GTCTTATTTATGGAATTTTGGGTCTTTACTAGGGATTTGTCTAATTTCACAAATCATTACAGGTTTATTTCTAGCTATAC
ATTATACAGCAGACACCATCTCAGCATTCTCATCAGTAGCACATATCTGCCGCGATGTAGATTACGGGTGAATAATACGA
AATATTCACGCAAATGGAGCATCNATTTGTATTTATATGCACATTGGACGAGGCATTTATCACGGATCTTATATATATAA
AGAAACATGAAATATTGGAGTTATCTTATTATTTTTAGTTATAGCAACTGCATTTGTAGGATACGTGCTCCCATGAGGTC
AAATATCATTTTGAGGCGCCACTGTAATTACAAATCTTCTTTCAGCCATCCCTTAT-
>Desmognathus_quadramaculatus_Clade-B_Unicois_TN_NJ_EU314330.1
GTCTTATTTATGGAATTTCGGGTCTTTACTAGGGATTTGTCTAATTTCACAAATCATTACAGGTTTATTTTTAGCTATAC
ATTATACAGCAGACACCATTTCAGCATTCTCATCAGTAGCACATATCTGCCGCGATGTAGATTATGGGTGAATAATACGA
AATATTCACGCAAATGGAGCATCNATTTGTATTTATATGCACATTGGACGAGGCATTTATCACGGATCATATATATATAA
AGAGACATGAAATATTGGAGTTATTTTATTATTTCTAGTTATAGCAACTGCATTTGTAGGATACGTGCTCCCATGAGGTC
AAATATCATTTTGAGGCGCCACTGTAATTACAAATCTTCTTTCAGCCATTCCTTAT-
>Desmognathus_quadramaculatus_Clade-B_Nantahalas_NC_NJ_EU314331.1
GTCTTATTTATGGAATTTCGGGTCTTTACTAGGGATTTGTCTAATTTCACAAATCGTCACAGGTTTATTTTTAGCTATAC
ATTATACAGCAGACACCATTTCAGCATTCTCATCAGTAGCACATATCTGCCGCGATGTAGATTACGGGTGAATAATACGA
AATATTCACGCAAATGGAGCATCNATTTGTATTTATATACACATTGGACGAGGTATTTATCACGGATCTTATATATATAA
AGAGACATGAAATATTGGAGTTATTTTATTATTTTTAGTTATAGCAACTGCATTTGTAGGATACGTGCTCCCATGAGGTC
AAATATCATTTTGAGGCGCCACTGTAATTACAAACCTTCTTTCAGCCATTCCTTAC-
>Desmognathus_quadramaculatus_Clade-B_GreatSmokies_TN_NJ_EU314332.1
ATCTTATTTATGAAACTTCGGGTCTTTACTAGGAATTTGTCTAATTTCACAAATTATTACAGGTTTATTTTTAGCTATAC
ATTATACAGCAGACACCATTTCAGCATTTTCGTCAGTAGCACATATCTGCCGCGACGTAGATTATGGTTGAATAATACGA
AATATTCATGCAAATGGAGCATCNATTTGTATTTATATACACATTGGACGAGGCATTTATCATGGGTCTTATATATATAA
AGAAACATGAAATATTGGAGTTATCTTATTATTTCTAGTTATAGCAACTGCATTCGTAGGATATGTTCTCCCGTGAGGTC
AAATATCATTCTGAGGAGCCACCGTAATTACAAATCTTCTTTCAGCTATTCCTTAT-
>Desmognathus_quadramaculatus_Clade-B_StoneMt._NC_NJ_EU314333.1
ATCTTATTTATGAAATTTTGGGTCTTTACTAGGGATCTGTTTAATTTCACAAATCATTACAGGTTTATTTTTAGCTATAC
ATTATACAGCAGACACTATCTCAGCATTCTCATCAGTAGCACATATTTGCCGCGATGTAGATTATGGATGAATAATACGA
AATATTCATGCGAATGGAGCCTCNATTTGTATTTATATGCACATTGGACGAGGAATTTACCACGGATCATACATATACAA
AGAAACATGAAATATCGGGGTTGTTTTATTATTCTTAGTTATAGCAACTGCATTTGTAGGATATGTACTCCCATGAGGTC
AAATATCATTTTGGGGCGCTACCGTAATTACAAACCTTCTATCAGCCATTCCTTAT-
>Desmognathus_quadramaculatus_Clade-A_GreatSmokies_TN_NJ_EU314342.1
ATCATATTTATGAAATTTTGGATCCCTACTAGGAATTTGTTTAATTTCACAAGTAATTACAGGATTATTTTTAGCTATAC
ATTATACAGCAGATACTATTTCAGCATTCTCATCAGTAGCACATATTTGCCGAGATGTAGATTATGGTTGAATAATACGA
AACATTCACGCAAACGGAGCATCNATTTGTATTTATATACATATTGGACGAGGTATTTATCACGGATCTTATATATATAA
AGAAACATGAAATATTGGAGTCATCTTATTATTTCTCGTTATAGCAACTGCATTCGTTGGATATGTGCTTCCATGAGGTC
AAATATCATTCTGAGGAGCCACTGTAATTACAAACCTTCTTTCAGCAATTCCATAC-
>Desmognathus_quadramaculatus_Clade-A_GreatSmokies_TN_NJ_EU314343.1
ATCATATTTATGAAATTTTGGATCCCTACTAGGAATTTGTTTAATTTCACAAGTAATTACAGGATTATTTTTAGCTATAC
ATTATACAGCAGATACTATTTCAGCATTCTCATCAGTAGCACATATTTGCCGAGATGTAGATTATGGTTGAATAATACGA
AACATTCACGCAAACGGAGCATCNATTTGTATTTATATACATATTGGACGAGGTATTTATCACGGATCTTATATATATAA
AGAAACATGAAATATTGGAGTCATCTTATTATTTCTCGTTATAGCAACTGCATTCGTTGGATATGTGCTTCCATGAGGTC
AAATATCATTCTGAGGAGCCACTGTAATTACAAACCTTCTTTCAGCAATTCCATAC-
>Desmognathus_quadramaculatus_Clade-A_Balds_TN_NJ_EU314345.1
ATCATATTTATGAAATTTTGGATCCCTACTAGGAATTTGTTTAATTTCACAAGTAATTACAGGATTATTTTTAGCTATAC
ATTATACAGCAGATACTATTTCAGCATTCTCATCAGTAGCACATATTTGCCGAGATGTAGATTATGGTTGAATAATACGA
AACATTCACGCAAACGGAGCATCNATTTGTATTTATATACATATTGGACGAGGTATTTATCATGGATCTTATATATATAA
AGAAACATGAAATATTGGAGTCATCTTATTATTTCTCGTTATAGCAACTGCATTCGTTGGATATGTGCTTCCATGAGGTC
AAATATCATTCTGAGGAGCCACTGTAATTACAAACCTTCTTTCAGCAATTCCATAC-
>Desmognathus_quadramaculatus_Clade-A_Balds_TN_NJ_EU314349.1
ATCATATTTATGAAATTTTGGATCCCTACTAGGAATTTGTTTAATTTCACAAGTAATTACAGGATTATTTTTAGCTATAC
ATTATACAGCAGACACTATTTCAGCATTCTCATCAGTAGCACATATTTGCCGAGATGTAGATTATGGTTGAATAATACGA
AATATTCACGCAAACGGAGCATCNATCTGTATTTATATACATATTGGACGAGGTATTTATCACGGATCTTATATATATAA
AGAAACATGAAATATTGGGGTCATCTTATTATTTCTTGTTATAGCAACTGCATTCGTTGGATATGTGCTCCCATGAGGTC
AAATATCATTCTGAGGAGCCACTGTAATTACAAACCTTCTTTCAGCAATTCCATAT-
>Desmognathus_quadramaculatus_Clade-A_GreatCraggies_NC_NJ_EU314350.1
ATCATATTTATGAAATTTTGGATCCTTACTAGGAATTTGTTTAATTTCACAAGTAATTACAGGATTATTTTTAGCTATAC
ATTATACAGCAGACACTATCTCAGCATTCTCATCAGTAGCACATATTTGCCGAGATGTAGATTATGGTTGAATAATACGA
AATATTCACGCAAACGGAGCATCNATTTGTATTTATATACATATTGGACGAGGTATTTATCACGGATCTTATATATATAA
AGAAACATGAAATATTGGAGTCATCTTATTATTTCTCGTTATAGCAACTGCATTCGTTGGATATGTGCTCCCATGAGGTC
AAATATCATTCTGAGGAGCCACTGTAATTACAAACCTTCTTTCAGCAATTCCATAT-
>Desmognathus_quadramaculatus_Clade-A_GreatCraggies_NC_NJ_EU314351.1
ATCATATTTATGAAATTTTGGATCCTTACTAGGAATTTGTTTAATTTCACAAGTAATTACAGGATTATTTTTAGCTATAC
ATTATACAGCAGACACTATCTCAGCATTCTCATCAGTAGCACATATTTGCCGAGATGTAGATTATGGTTGAATAATACGA
AATATTCACGCAAACGGAGCATCNATTTGTATTTATATACATATTGGACGAGGTATTTATCACGGATCTTATATATATAA
AGAAACATGAAATATTGGAGTCATCTTATTATTTCTCGTTATAGCAACTGCATTCGTTGGATATGTGCTCCCATGAGGTC
AAATATCATTCTGAGGAGCCACTGTAATTACAAACCTTCTTTCAGCAATTCCATAT-
>Desmognathus_quadramaculatus_Clade-A_GreatCraggies_NC_NJ_EU314352.1
ATCATATTTATGAAATTTTGGATCCTTACTAGGAATTTGTTTAATTTCACAAGTAATTACAGGATTATTTTTAGCTATAC
ATTATACAGCAGACACTATCTCAGCATTCTCATCAGTAGCACATATTTGCCGAGATGTAGATTATGGTTGAATAATACGA
AATATTCACGCAAACGGAGCATCNATTTGTATTTATATACATATTGGACGAGGTATTTATCACGGATCTTATATATATAA
AGAAACATGAAATATTGGAGTCATCTTATTATTTCTCGTTATAGCAACTGCATTCGTTGGATATGTGCTCCCATGAGGTC
AAATATCATTCTGAGGAGCCACTGTAATTACAAACCTTCTTTCAGCAATTCCATAT-
>Desmognathus_quadramaculatus_Clade-A_SouthMountains_NC_NJ_EU314353.1
ATCATATTTATGAAATTTTGGATCTTTATTAGGAATTTGCTTAATTTCACAAATTATTACAGGGTTATTTTTAGCTATAC
ACTATACAGCAGATACCATCTCAGCATTTTCATCAGTGGCACACATTTGTCGTGACGTAGATTATGGGTGAATAATACGA
AATATTCATGCAAATGGAGCATCNATTTGTATTTATATACACATTGGACGAGGAATTTACCACGGATCATATATATATAA
AGAAACATGAAACATCGGAGTAATTCTACTATTTCTAGTTATAGCAACCGCATTTGTAGGATATGTGCTTCCATGAGGCC
AAATATCATTCTGAGGAGCCACCGTAATTACTAATCTTCTATCAGCAATCCCCTAC-
>Desmognathus_quadramaculatus_Clade-A_GrandfatherMt._NC_NJ_EU314356.1
ATCATATTTATGAAATTTTGGATCATTACTAGGAATTTGTTTAATTTCACAAATTATTACAGGATTATTTTTAGCTATAC
ATTATACAGCAGACACTATTTCAGCATTCTCATCGGTAGCACATATCTGTCGAGATGTAGATTATGGTTGAATAATACGG
AATATTCACGCAAACGGAGCATCNATTTGTATTTATATACATATCGGACGAGGTATCTATCATGGATCTTATATATATAA
AGAAACATGAAATATTGGGGTCATCTTATTATTTCTCGTTATAGCAACCGCATTCGTAGGATATGTACTACCATGAGGTC
AAATGTCATTCTGAGGAGCCACTGTAATTACAAATCTTCTCTCAGCAATTCCCTAC-
>Desmognathus_quadramaculatus_Clade-A_BlackMts._NC_NJ_EU314357.1
ATCATATTTATGAAATTTTGGGTCATTACTAGGAATTTGTTTAATTTCACAAATTATTACAGGATTATTTTTAGCTATAC
ATTATACAGCAGACACTATTTCAGCATTCTCATCAGTAGCACATATCTGTCGAGATGTAGATTATGGTTGAATAATACGG
AATATTCACGCAAACGGAGCATCNATTTGTATTTATATACATATCGGACGAGGTATTTATCATGGATCTTATATATATAA
AGAAACATGAAATATTGGGGTCATCTTATTATTTCTCGTTATAGCAACCGCATTCGTAGGATATGTACTACCATGAGGTC
AAATGTCATTCTGAGGAGCCACTGTAATTACAAATCTTCTCTCAGCAATTCCCTAC-
>Desmognathus_quadramaculatus_Clade-A_HolstenMt_TN_NJ_EU314358.1
ATCATATTTATGAAACTTCGGATCCTTAATAGGAATTTGTTTAATTTCACAAGTTATTACAGGATTATTTCTAGCTATGC
ATTATACAGCAGACACTATTTCAGCATTCTCATCAGTAGCACATATCTGCCGAGACGTAGATTATGGTTGAATAATACGA
AATATTCACGCAAACGGAGCATCNATTTGCATTTATATACATATTGGACGAGGTATTTACCACGGATCTTATATATATAA
AGAAACATGAAATATTGGAGTTATCTTGTTATTTCTAGTTATAGCAACCGCATTCGTAGGATATGTACTACCATGGGGTC
AAATATCATTCTGAGGAGCTACTGTAATCACAAATCTTCTCTCAGCAATCCCCTAC-
>Desmognathus_quadramaculatus_Clade-A_Pisgahs_NC_NJ_EU314359.1
ATCATATTTATGAAATTTTGGGTCATTACTAGGAATTTGTTTAATTTCACAAATTATTACAGGATTATTTTTAGCTATAC
ATTATACAGCAGACACTATTTCAGCATTCTCATCGGTAGCACATATCTGTCGAGATGTAGATTATGGTTGAATAATACGG
AATATTCACGCAAACGGAGCATCNATTTGTATTTATATACATATCGGACGAGGTATTTATCATGGATCTTATATATATAA
AGAAACATGAAATATTGGGGTCATCTTATTATTTCTCGTTATAGCAACCGCATTCGTAGGATATGTACTACCATGAGGTC
AAATATCATTCTGAGGAGCCACTGTAATTACAAATCTTCTCTCAGCAATTCCCTAC-
>Desmognathus_quadramaculatus_Clade-B_Cowees_NC_NJ_EU314361.1
ATCTTATTTATGAAATTTTGGGTCTTTACTAGGGATCTGTCTAATTTCACAAATTATTACAGGTTTATTTTTAGCTATAC
ATTATACAGCAGACACCATTTCAGCATTCTCATCAGTAGCACATATCTGCCGCGATGTAGATTATGGCTGAATAATACGA
AATATTCACGCAAATGGAGCATCNATTTGTATTTACATGCATATTGGACGAGGCATTTATCATGGATCATATATATATAA
AGAAACATGAAATATTGGAGTAATTTTATTATTTCTAGTTATGGCTACTGCATTTGTAGGATATGTACTCCCATGAGGTC
AAATATCATTTTGAGGTGCCACTGTAATCACAAATCTCCTATCAGCCATTCCTTAT-
>Desmognathus_quadramaculatus_Clade-B_S.Escarpment_SC_NJ_EU314362.1
ATCTTATTTATGAAATTTTGGGTCTTTACTAGGGATCTGTCTAATCTCACAAATTATTACAGGTTTATTTTTAGCTATAC
ATTATACAGCAGACACCATTTCAGCATTCTCATCAGTAGCACATATCTGCCGCGATGTAGATTATGGCTGAATAATACGA
AATATTCACGCAAATGGAGCATCNATTTGTATTTACATGCATATTGGACGAGGCATTTATCATGGATCATATATATATAA
AGAAACATGAAATATTGGAGTAATTTTATTATTTCTAGTTATGGCTACTGCATTTGTAGGATATGTACTCCCATGAGGTC
AAATATCATTTTGAGGTGCCACTGTAATCACAAATCTCCTATCAGCCATTCCTTAT-
>Desmognathus_quadramaculatus_Clade-B_S.Escarpment_NC_NJ_EU314363.1
ATCTTATTTATGAAATTTTGGGTCTTTACTTGGGATCTGTCTAATCTCACAAATTATTACAGGTTTATTTTTAGCTATAC
ATTATACAGCAGACACCATTTCAGCATTCTCATCAGTAGCACATATCTGCCGCGATGTAGATTATGGCTGAATAATACGA
AATATTCACGCAAATGGAGCATCNATTTGTATTTACATGCATATTGGACGAGGCATTTATCATGGATCATATATATATAA
AGAAACATGAAATATTGGAGTAATTTTATTATTTCTAGTTATGGCTACTGCATTTGTAGGATATGTACTCCCATGAGGTC
AAATATCATTTTGAGGTGCCACTGTAATCACAAATCTCCTATCAGCCATTCCTTAT-
>Desmognathus_quadramaculatus_Clade-B_S.Escarpment_GA_NJ_EU314364.1
ATCTTATTTATGAAATTTTGGGTCTTTACTAGGGATCTGTCTAATTTCACAAATTATTACAGGTTTATTTTTAGCTATAC
ATTATACAGCAGACACCACTTCAGCATTCTCATCAGTAGCACATATCTGCCGAGATGTAGATTATGGCTGAATAATACGA
AATATTCACGCAAATGGAGCATCNATTTGTATTTACATGCATATTGGACGAGGCATTTATCATGGATCATATATATATAA
AGAAACATGAAATATTGGAGTAATTTTATTATTTTTAGTCATAGCTACTGCATTTGTAGGATATGTACTCCCATGAGGTC
AAATATCATTTTGAGGTGCCACTGTAATCACAAATCTCCTATCAGCCATTCCTTAT-
>Desmognathus_quadramaculatus_Clade-B_Unicois_NC_NJ_EU314365.1
GTCTTATTTATGGAATTTCGGGTCTTTACTAGGGATTTGTCTAATTTCACAAATCGTCACAGGTTTATTTTTAGCTATAC
ATTATACAGCAGACACCATTTCAGCATTCTCATCAGTAGCACATATCTGCCGCGATGTAGATTACGGGTGAATAATACGA
AATATTCACGCAAATGGAGCATCNATTTGTATTTATATGCACATTGGACGAGGTATTTATCACGGATCTTATATATATAA
AGAGACATGAAATATTGGAGTTATTTTATTATTTTTAGTTATAGCAACTGCATTTGTAGGATACGTGCTCCCATGAGGTC
AAATATCATTTTGAGGCGCCACTGTAATTACAAACCTTCTTTCAGCCATTCCTTAC-
>Desmognathus_quadramaculatus_Clade-BC_S.Escarpment_GA_NJ_EU314366.1
GTCTTATTTATGAAATTTCGGGTCTTTACTGGGGATTTGTCTAATTTCACAAATCGTTACAGGTTTATTTTTAGCTATAC
ATTATACAGCAGACACCATCTCAGCATTCTCATCAGTAGCACATATTTGCCGCGATGTAGATTACGGGTGAATAATACGA
AATATTCACGCAAATGGAGCATCNATTTGTATTTATATGCACATTGGACGAGGCATTTATCACGGATCTTATATATATAA
AGAAACATGAAATATTGGAGTTATTTTATTATTTTTAGTTATAGCAACTGCATTTGTAGGATACGTGCTCCCATGAGGTC
AAATATCATTTTGAGGCGCCACTGTAATTACAAATCTTCTCTCAGCCATTCCTTAT-
>Desmognathus_quadramaculatus_Clade-B_GreatSmokies_TN_NJ_EU314367.1
ATCTTATTTATGAAACTTCGGGTCTTTGCTAGGAGTTTGTCTAATTTCACAAATTATTACAGGTTTATTTTTAGCTATAC
ATTATACAGCAGACACTATTTCAGCATTTTCGTCAGTAGCACATATCTGCCGCGACGTTGATTATGGTTGAATAATACGA
AATATTCATGCAAATGGAGCATCNATTTGTATTTATATACACATTGGACGAGGCATCTATCATGGATCTTATATATATAA
AGAAACATGAAATATTGGAGTTATCTTATTATTTCTAGTTATAGCAACTGCATTTGTAGGATATGTTCTCCCATGAGGTC
AAATATCATTCTGAGGGGCCACCGTAATTACAAATCTCCTTTCAGCTATTCCTTAT-
>Desmognathus_quadramaculatus_Clade-B_S.Escarpment_NC_NJ_EU314368.1
ATCTTATTTATGAAACTTCGGGTCTTTGCTAGGAGTTTGTCTAATTTCACAAATTATTACAGGTTTATTTTTAGCTATAC
ATTATACAGCAGACACTATTTCAGCATTTTCGTCAGTAGCACATATCTGCCGCGACGTTGATTATGGTTGAATAATACGA
AATATTCATGCAAATGGAGCATCNATTTGTATTTATATACACATTGGACGAGGCATCTATCATGGATCTTATATATATAA
AGAAACATGAAATATTGGAGTTATCTTATTATTTCTAGTTATAGCAACTGCATTTGTAGGATATGTTCTCCCATGAGGTC
AAATATCATTCTGAGGGGCCACCGTAATTACAAATCTCCTTTCAGCTATTCCTTAT-
>Desmognathus_quadramaculatus_Clade-B_GreatBalsams_NC_NJ_EU314369.1
ATCTTATTTATGAAACTTCGGGTCTTTGCTAGGAGTTTGTCTAATTTCACAAATTATTACAGGTTTATTTTTAGCTATAC
ATTATACAGCAGACACTATTTCAGCATTTTCGTCAGTAGCACATATCTGCCGCGACGTAGATTATGGTTGAATAATACGA
AGTATTCATGCAAATGGAGCATCNATTTGTATTTATATACACATTGGACGAGGCATCTATCATGGATCTTATATATATAA
AGAAACATGAAATATTGGAGTTATCTTATTATTTCTAGTTATAGCAACTGCATTTGTAGGATATGTTCTCCCATGAGGTC
AAATATCATTCTGAGGGGCCACCGTAATTACAAATCTCCTTTCAGCTATTCCTTAT-
>Desmognathus_quadramaculatus_Clade-B_PlottBalsams_NC_NJ_EU314370.1
ATCTTATTTATGAAACTTCGGGTCTTTGCTAGGAGTTTGTCTAATTTCACAAATTATTACAGGTTTATTTTTAGCTATAC
ATTATACAGCAGACACCATTTCAGCATTTTCGTCAGTAGCACATATCTGCCGCGACGTTGATTATGGGTGAATAATACGA
AATATTCATGCAAATGGAGCATCNATTTGTATTTATATACACATTGGACGAGGCATCTATCATGGATCTTATATATATAA
AGAAACATGAAATATTGGAGTTATCTTATTATTTCTAGTTATAGCAACTGCATTTGTAGGATATGTTCTCCCATGAGGTC
AAATATCATTCTGAGGGGCCACCGTAATTACAAATCTCCTTTCAGCTATTCCTTAT-
>Desmognathus_quadramaculatus_Clade-B_SaludaMts._NC_NJ_EU314371.1
ATCTTATTTATGAAATTTTGGATCTTTACTTGGGGTCTGTCTAATTTCACAAATTATTACAGGTTTATTTTTAGCTATAC
ATTATACAGCAGACACCATTTCAGCATTCTCATCAGTAGCACATATCTGTCGCGATGTAGATTATGGCTGAATAATACGA
AATATTCATGCAAATGGAGCATCNATTTGTATTTATATGCACATTGGACGAGGCATTTATCACGGATCATATATATATAA
AGAAACATGAAATATTGGAGTTATTTTATTATTCTTAGTTATAGCAACTGCATTTGTAGGATATGTACTCCCATGAGGTC
AAATATCATTTTGAGGTGCCACCGTAATTACAAATCTCCTATCAGCCATCCCTTAT-
>Desmognathus_quadramaculatus_Clade-B_SaludaMts._NC_NJ_EU314372.1
ATCTTATTTATGAAATTTTGGATCTTTACTTGGGGTCTGTCTAATTTCACAAATTATTACAGGTTTATTTTTAGCTATAC
ATTATACAGCAGACACCATTTCAGCATTCTCATCAGTAGCACATATCTGTCGCGATGTAGATTATGGCTGAATAATACGA
AATATTCATGCAAATGGAGCATCNATTTGTATTTATATGCACATTGGACGAGGCATTTATCACGGATCATATATATATAA
AGAAACATGAAATATTGGAGTTATTTTATTATTCTTAGTTATAGCAACTGCATTTGTAGGATATGTACTCCCATGAGGTC
AAATATCATTTTGAGGTGCCACCGTAATTACAAATCTCCTATCAGCCATCCCTTAT-
>Desmognathus_quadramaculatus_Clade-B_GreatSmokies_TN_NJ_EU314373.1
ATCTTATTTATGAAACTTCGGGTCTTTACTAGGAATTTGTCTAATTTCACAAATTATTACAGGTTTATTTTTAGCTATAC
ATTATACAGCAGACACCATTTCAGCATTTTCGTCAGTAGCACATATCTGCCGCGACGTAGATTATGGTTGAATAATACGA
AATATTCATGCAAATGGAGCATCNATTTGTATTTATATACACATTGGACGAGGCATTTATCATGGATCTTATATATATAA
AGAAACATGAAATATTGGAGTTATCTTATTATTTCTAGTTATAGCAACTGCATTCGTAGGATATGTTCTCCCGTGAGGTC
AAATATCATTCTGAGGAGCCACCGTAATTACAAATCTTCTTTCAGCTATTCCTTAT-
>Desmognathus_quadramaculatus_Clade-B_OldIndianMt._SC_NJ_EU314374.1
ATCTTATTTATGAAATTTTGGATCTCTACTAGGGATCTGTCTAATTTCACAAATTATTACAGGTTTATTTTTAGCTATAC
ATTATACAGCAGATACCATTTCAGCATTCTCATCAGTAGCACATATCTGCCGCGATGTAGACTATGGGTGAATAATACGA
AATATTCATGCAAATGGAGCATCNATTTGTATTTATATACACATTGGACGAGGCATTTATTATGGATCATATATATATAA
AGAAACATGAAATATTGGGGTTATTTTATTATTCTTAGTTATAGCAACTGCATTTGTAGGATATGTACTACCATGAGGTC
AAATATCATTTTGAGGTGCCACAGTAATTACAAATCTCCTATCAGCCATTCCTTAC-
>Desmognathus_marmoratus_Clade-AB_GreatBalsams_NC_NJ_EU314001.1
ATCATATTTATGAAATTTTGGATCCTTACTAGGAATTTGTTTAATTTCACAAGTAATTACAGGATTATTTTTAGCTATAC
ATTATACAGCAGACACTATCTCAGCATTCTCATCAGTAGCACATATTTGCCGAGATGTAGATTATGGTTGAATAATACGA
AATATTCACGCAAACGGAGCATCNATTTGTATTTATATACATATTGGACGAGGTATTTATCACGGATCTTATATATATAA
AGAAACATGAAATATTGGAGTCATCTTATTATTTCTCGTTATAGCAACTGCATTCGTTGGATATGTGCTCCCATGAGGTC
AAATATCATTCTGAGGAGCCACTGTAATTACAAACCTTCTTTCAGCAATTCCATAT-
>Desmognathus_marmoratus_Clade-AB_YellowCreeks_NC_NJ_EU314003.1
ATCATATTTATGAAATTTTGGATCCTTACTAGGAATTTGTTTAATTTCACAAGTAATTACAGGATTATTTTTAGCTATAC
ATTATACAGCAGACACTATCTCAGCATTCTCATCAGTAGCACATATTTGCCGAGATGTAGATTATGGTTGAATAATACGA
AATATTCACGCAAACGGAGCATCNATTTGTATTTATATACATATTGGACGAGGTATTTATCACGGATCTTATATATATAA
AGAAACATGAAATATTGGAGTCATCTTATTATTTCTCGTTATAGCAACTGCATTCGTTGGATATGTGCTCCCATGAGGTC
AAATATCATTCTGAGGAGCCACTGTAATTACAAACCTTCTTTCAGCAATTCCATAT-
>Desmognathus_marmoratus_Clade-AB_GreatSmokies_TN_NJ_EU314010.1
ATCATATTTATGAAATTTTGGATCCCTACTAGGAATTTGTTTAATTTCGCAAGTAATTACAGGATTATTTTTAGCTATAC
ATTATACAGCAGACACCATTTCAGCATTCTCATCAGTAGCACATATTTGCCGAGATGTAGACTATGGTTGAATAATACGA
AACATTCACGCAAACGGAGCATCNATTTGTATTTATATACATATTGGACGAGGTATTTATCACGGATCTTATATATATAA
AGAAACATGAAATATTGGAGTTATCTTATTATTTCTCGTTATAGCAACTGCATTCGTTGGATATGTGCTTCCATGAGGTC
AAATATCATTCTGGGGAGCCACTGTAATCACAAACCTTCTTTCAGCAATTCCATAT-
>Desmognathus_marmoratus_Clade-AB_YellowCreeks_NC_NJ_EU314053.1
ATCATATTTATGAAATTTTGGATCCTTACTAGGAATTTGTTTAATTTCACAAGTAATTACAGGATTATTTTTAGCTATAC
ATTATACAGCAGACACTATCTCAGCATTCTCATCAGTAGCACATATTTGCCGAGATGTAGATTATGGTTGAATAATACGA
AATATTCACGCAAACGGAGCATCNATTTGTATTTATATACATATTGGACGAGGTATTTATCACGGATCTTATATATATAA
AGAAACATGAAATATTGGAGTCATCTTATTATTTCTCGTTATAGCAACTGCATTCGTTGGATATGTGCTCCCATGAGGTC
AAATATCATTCTGAGGAGCCACTGTAATTACAAACCTTCTTTCAGCAATTCCATAT-
>Desmognathus_marmoratus_Clade-AB_Nantahalas_NC_NJ_EU314054.1
ATCATATTTATGAAATTTTGGATCCTTACTAGGAATTTGTTTAATTTCACAAGTAATTACAGGATTATTTTTAGCTATAC
ATTATACAGCAGACACTATCTCAGCATTCTCATCAGTAGCACATATTTGCCGAGATGTAGATTATGGTTGAATAATACGA
AATATTCACGCAAACGGAGCATCNATTTGTATTTATATACATATTGGACGAGGTATTTATCACGGATCTTATATATATAA
AGAAACATGAAATATTGGAGTCATCTTATTATTTCTCGTTATAGCAACTGCATTCGTTGGATATGTGCTCCCATGAGGTC
AAATATCATTCTGAGGAGCCACTGTAATTACAAACCTTCTTTCAGCAATTCCATAT-
>Desmognathus_marmoratus_Clade-AB_Nantahalas(C.)_NC_NJ_EU314055.1
ATCATATTTATGAAATTTTGGATCCTTACTAGGAATTTGTTTAATTTCACAAGTAATTACAGGATTATTTTTAGCTATAC
ATTATACAGCAGACACTATCTCAGCATTCTCATCAGTAGCACATATTTGCCGAGATGTAGATTATGGTTGAATAATACGA
AATATTCACGCAAACGGAGCATCNATTTGTATTTATATACATATTGGACGAGGTATTTATCACGGATCTTATATATATAA
AGAAACATGAAATATTGGAGTCATCTTATTATTTCTCGTTATAGCAACTGCATTCGTTGGATATGTGCTCCCATGAGGTC
AAATATCATTCTGAGGAGCCACTGTAATTACAAACCTTCTTTCAGCAATTCCATAT-
>Desmognathus_marmoratus_Clade-AB_GreatSmokies_TN_NJ_EU314059.1
ATCATATTTATGAAATTTTGGATCCCTACTAGGAATTTGTTTAATTTCGCAAGTAATTACAGGATTATTTTTAGCTATAC
ATTATACAGCAGACACCATTTCAGCATTCTCATCAGTAGCACATATTTGCCGAGATGTAGACTATGGTTGAATAATACGA
AACATTCACGCAAACGGAGCATCNATTTGTATTTATATACATATTGGACGAGGTATTTATCACGGATCTTATATATATAA
AGAAACATGAAATATTGGAGTTATCTTATTATTTCTCGTTATAGCAACTGCATTCGTTGGATATGTGCTTCCATGAGGTC
AAATATCATTCTGGGGAGCCACTGTAATCACAAACCTTCTTTCAGCAATTCCATAT-
>Desmognathus_marmoratus_Clade-AB_GreatBalsams_NC_NJ_EU314063.1
ATCATATTTATGAAATTTTGGATCCTTACTAGGAATTTGTTTAATTTCACAAGTAATTACAGGATTATTTTTAGCTATAC
ATTATACAGCAGACACTATTTCAGCATTCTCATCAGTAGCACATATTTGCCGAGATGTAGATTATGGTTGAATAATACGA
AATATTCACGCAAACGGAGCATCNATTTGTATTTATATACATATTGGACGAGGTATTTATCATGGATCTTATATATATAA
AGAAACATGAAATATTGGAATCATCTTATTATTTCTCGTTATAGCAACTGCATTCGTTGGATATGTGCTTCCATGAGGTC
AAATATCATTCTGAGGAGCCACTGTGATTACAAACCTCCTTTCAGCAATTCCATAC-
>Desmognathus_marmoratus_Clade-AB_Nantahalas(C.)_NC_NJ_EU314091.1
ATCATATTTATGAAATTTTGGATCCTTACTAGGAATTTGTTTAATTTCACAAGTAATTACAGGATTATTTTTAGCTATAC
ATTATACAGCAGACACTATCTCAGCATTCTCATCAGTAGCACATATTTGCCGAGATGTAGATTATGGTTGAATAATACGA
AATATTCACGCAAACGGAGCATCNATTTGTATTTATATACATATTGGACGAGGTATTTATCACGGATCTTATATATATAA
AGAAACATGAAATATTGGAGTCATCTTATTATTTCTCGTTATAGCAACTGCATTCGTTGGATATGTGCTCCCATGAGGTC
AAATATCATTCTGAGGAGCCACTGTAATTACAAACCTTCTTTCAGCAATTCCATAT-
>Desmognathus_marmoratus_Clade-AB_Nantahalas(C.)_NC_NJ_EU314092.1
ATCATATTTATGAAATTTTGGATCCTTACTAGGAATTTGTTTAATTTCACAAGTAATTACAGGATTATTTTTAGCTATAC
ATTATACAGCAGACACTATCTCAGCATTCTCATCAGTAGCACATATTTGCCGAGATGTAGATTATGGTTGAATAATACGA
AATATTCACGCAAACGGAGCATCNATTTGTATTTATATACATATTGGACGAGGTATTTATCACGGATCTTATATATATAA
AGAAACATGAAATATTGGAGTCATCTTATTATTTCTCGTTATAGCAACTGCATTCGTTGGATATGTGCTCCCATGAGGTC
AAATATCATTCTGAGGAGCCACTGTAATTACAAACCTTCTTTCAGCAATTCCATAT-
>Desmognathus_marmoratus_Clade-AB_YellowCreeks_NC_NJ_EU314260.1
ATCATATTTATGAAATTTTGGATCCTTACTAGGAATTTGTTTAATTTCACAAGTAATTACAGGATTATTTTTAGCTATAC
ATTATACAGCAGACACTATCTCAGCATTCTCATCAGTAGCACATATTTGCCGAGATGTAGATTATGGTTGAATAATACGA
AATATTCACGCAAACGGAGCATCNATTTGTATTTATATACATATTGGACGAGGTATTTATCACGGATCTTATATATATAA
AGAAACATGAAATATTGGAGTCATCTTATTATTTCTCGTTATAGCAACTGCATTCGTTGGATATGTGCTCCCATGAGGTC
AAATATCATTCTGAGGAGCCACTGTAATTACAAACCTTCTTTCAGCAATTCCATAT-
>Desmognathus_marmoratus_Clade-AB_GreatSmokies_TN_NJ_EU314261.1
ATCATATTTATGAAATTTTGGATCCCTACTAGGAATTTGTTTAATTTCACAAGTAATTACAGGATTATTTTTAGCTATAC
ATTATACAGCAGACACCATTTCAGCATTCTCATCAGTAGCACATATTTGCCGAGATGTAGACTATGGTTGAATAATACGA
AACATTCACGCAAACGGAGCATCNATTTGTATTTATATACATATTGGACGAGGTATTTATCACGGATCTTATATATATAA
AGAAACATGAAATATTGGAGTTATCTTATTATTTCTCGTTATAGCAACTGCATTCGTTGGATATGTGCTTCCATGAGGTC
AAATATCATTCTGGGGAGCCACTGTAATCACAAACCTTCTTTCAGCAATTCCATAT-
>Desmognathus_marmoratus_Clade-A_Balds_TN_NJ_EU313999.1
ATCATATTTATGAAATTTTGGATCCCTACTAGGAATTTGTTTAATTTCACAAGTAGTTACAGGATTATTTTTAGCTATAC
ATTATACAGCAGACACTATTTCAGCATTCTCATCAGTAGCACATATTTGCCGAGATGTAGATTATGGTTGAATAATACGA
AACATTCACGCAAACGGAGCATCNATTTGTATTTATATACATATTGGACGAGGTATTTATCACGGATCTTATATATATAA
AGAAACATGAAATATTGGAGTCATCTTATTATTTATCGTTATAGCAACTGCATTCGTTGGATATGTGCTCCCATGAGGTC
AAATATCATTCTGAGGAGCCACTGTAATTACAAACCTTCTTTCAGCAATTCCATAC-
>Desmognathus_marmoratus_Clade-A_Mt.Rogers_VA_NJ_EU314007.1
ATCATATTTATGAAATTTTGGATCCCTGCTAGGAATTTGTTTAATCTCACAAGTAATTACAGGATTATTTTTAGCTATAC
ATTATACAGCGGACACTATTTCAGCATTCTCATCAGTAGCACATATTTGCCGAGATGTAGATTATGGTTGAATGATACGA
AATATTCACGCAAACGGAGCATCNATTTGTATTTACATACATATTGGACGAGGTATTTATCACGGATCTTATATATATAA
AGAAACATGAAATATTGGAGTCATCTTATTATTTCTCGTTATAGCAACTGCATTCGTTGGATATGTGCTCCCATGAGGTC
AAATATCATTCTGAGGAGCCACTGTAATTACAAACCTTCTTTCAGCAATTCCATAC-
>Desmognathus_marmoratus_Clade-A_HolstenMt_TN_NJ_EU314008.1
ATCATATTTATGAAACTTTGGATCCCTACTAGGAATTTGTTTAATTTCACAAGTAATTACAGGATTATTTTTAGCTATAC
ATTATACAGCGGACACTATTTCAGCATTCTCATCAGTAGCACATATTAGCCGAGATGTAGATTATGGTTGAATAATACGA
AATATTCACGCAAACGGAGCATCNATTTGTATCTATATACATATTGGACGAGGTATTTATCACGGATCATATATATATAA
AGAAACATGAAATATTGGAGTCATCTTATTATTTCTCGTTATAGCAACTGCATTCGTTGGATATGTACTCCCATGAGGTC
AAATATCATTCTGAGGAGCCACTGTAATTACAAACCTTCTTTCAGCAATTCCATAC-
>Desmognathus_marmoratus_Clade-C_S.Escarpment_GA_NJ_EU314015.1
ATCATATTTATGAAATTTCGGATCTTTATTAGGAATTTGTTTAATGTCACAAATTATTACAGGAATATTTTTAGCTATGC
ACTACACAGCAGATATTAATTCAGCATTCTCATCAGTAGCACATATCTGCCGAGATGTAGACTACGGTTGAATAATACGA
AATATTCACACAAATGGAGCATCNATCTGCATTTATATACACATCGGACGAGGCATTTATTATGGATCATATATATTTAA
AGAAACATGAAATATTGGAGTTGTCTTATTATTTTTAGTTATAGCAACTGCATTCGTTGGATATGTACTTCCATGGGGAC
AAATATCATTCTGAGGAGCCACCGTAATTACAAATCTCCTTTCAGCAATTCCTTAT-
>Desmognathus_marmoratus_Clade-BC_S.Escarpment_GA_NJ_EU314016.1
ATCATATTTATGAAATTTCGGATCTTTATTAGGAATTTGTTTAATGTCACAAATTATTACAGGAATATTTTTAGCTATGC
ACTACACAGCAGATATTAATTCAGCATTCTCATCAGTAGCACATATCTGCCGAGATGTAGACTACGGTTGAATAATACGA
AATATTCACACAAATGGAGCATCNATCTGCATTTATATACACATCGGACGAGGCATTTATTATGGATCATATATATTTAA
AGAAACATGAAATATTGGAGTTGTCTTATTATTTTTAGTTATAGCAACTGCATTCGTTGGATATGTACTTCCATGGGGAC
AAATATCATTCTGAGGAGCCACCGTAATTACAAATCTCCTTTCAGCAATTCCTTAT-
>Desmognathus_marmoratus_Clade-C_S.Escarpment_GA_NJ_EU314017.1
ATCATATTTATGAAATTTCGGATCTTTATTAGGAATTTGTTTAATGTCACAAATTATTACAGGAATATTTTTAGCTATGC
ACTACACAGCAGATATTAATTCAGCATTCTCATCAGTAGCACATATCTGCCGAGATGTAGACTACGGTTGAATAATACGA
AATATTCACACAAATGGAGCATCNATCTGCATTTATATACACATCGGACGAGGCATTTATTATGGATCATATATATTTAA
AGAAACATGAAATATTGGAGTTGTCTTATTATTTTTAGTTATAGCAACTGCATTCGTTGGATATGTACTTCCATGGGGAC
AAATATCATTCTGAGGAGCCACCGTAATTACAAATCTCCTTTCAGCAATTCCTTAT-
>Desmognathus_marmoratus_Clade-BC_S.Escarpment_GA_NJ_EU314018.1
ATCATATTTATGAAATTTCGGATCTTTATTAGGAATTTGTTTAATGTCACAAATTATTACAGGAACATTTTTAGCTATGC
ACTACACAGCAGATATTAATTCAGCATTCTCATCAGTAGCACATATTTGCCGAGATGTAAACTACGGTTGAATAATACGA
AATATTCACACAAATGGAGCATCNATCTGCATTTATATACACATCGGACGAGGCATTTATTATGGATCATATATATTTAA
AGAAACATGAAATATTGGAGTTGTCTTATTATTTTTAGTTATAGCAACTGCATTCGTTGGGTATGTACTTCCATGAGGAC
AAATATCATTCTGAGGAGCCACCGTAATTACAAATCTCCTTTCAGCAATTCCTTAT-
>Desmognathus_marmoratus_Clade-BC_S.Escarpment_GA_NJ_EU314019.1
ATCATATTTATGAAATTTCGGGTCTTTATTAGGAATTTGTTTAATATCACAAATTATTACAGGAATATTTTTAGCTATGC
ACTACACAGCAGATATTAATTCAGCATTCTCATCAGTAGCACATATTTGCCGAGATGTAGACTACGGTTGAATAATACGA
AATATTCACACAAATGGAGCATCNATCTGCATTTATATACACATCGGACGAGGCATTTATTATGGATCATACATATTTAA
AGAAACATGAAATATTGGAGTTGTATTATTATTTTTAGTTATAGCAACTGCATTCGTTGGATATGTACTCCCATGAGGAC
AAATATCATTCTGAGGAGCCACCGTAATTACAAATCTCCTTTCAGCAATTCCTTAT-
>Desmognathus_marmoratus_Clade-C_S.Escarpment_GA_NJ_EU314020.1
ATCATATTTATGAAATTTCGGGTCTTTATTAGGAATTTGTTTAATGTCACAAATTATTACAGGAATATTTTTAGCTATGC
ACTACACAGCAGATATTAATTCAGCATTCTCATCAGTAGCACATATTTGCCGAGATGTAGACTACGGTTGAATAATACGA
AATATTCACACAAATGGAGCATCNATCTGCATTTATATACACATCGGACGAGGCATTTATTATGGATCATACATATTTAA
AGAAACATGAAATATTGGAGTTGTATTATTATTTTTAGTTATAGCAACTGCATTCGTTGGATATGTACTTCCATGAGGAC
AAATATCATTCTGAGGAGCCACCGTAATTACAAATCTCCTTTCAGCAATTCCTTAT-
>Desmognathus_marmoratus_Clade-BC_S.Escarpment_GA_NJ_EU314023.1
ATCATATTTATGAAATTTCGGATCTTTATTAGGAATTTGTTTAATGTCACAAATTATTACAGGAATATTTTTAGCTATGC
ACTACACAGCAGATATTAATTCAGCATTCTCATCAGTAGCACATATCTGCCGAGATGTAGACTACGGTTGAATAATACGA
AATATTCACACAAATGGAGCATCNATCTGCATTTATATACACATCGGACGAGGCATTTATTATGGATCATATATATTTAA
AGAAACATGAAATATTGGAGTTGTCTTATTATTTTTAGTTATAGCAACTGCATTCGTTGGATATGTACTTCCATGAGGAC
AAATATCATTCTGAGGAGCCACCGTAATTACAAATCTCCTTTCAGCAATTCCTTAT-
>Desmognathus_marmoratus_Clade-BC_S.Escarpment_GA_NJ_EU314024.1
ATCATATTTATGAAATTTCGGATCTTTATTAGGAATTTGTTTAATGTCACAAATTATTACAGGAATATTTTTAGCTATGC
ACTACACAGCAGATATTAATTCAGCATTCTCATCAGTAGCACATATCTGCCGAGATGTAGACTACGGTTGAATAATACGA
AATATTCACACAAATGGAGCATCNATCTGCATTTATATACACATCGGACGAGGCATTTATTATGGATCATATATATTTAA
AGAAACATGAAATATTGGAGTTGTCTTATTATTTTTAGTTATAGCAACTGCATTCGTTGGATATGTACTTCCATGAGGAC
AAATATCATTCTGAGGAGCCACCGTAATTACAAATCTCCTTTCAGCAATTCCTTAT-
>Desmognathus_marmoratus_Clade-A_BlackMts._NC_NJ_EU314046.1
ATCATATTTATGAAATTTTGGGTCATTACTAGGAATTTGTTTAATTTCACAAATTATTACAGGATTATTTTTAGCTATAC
ATTATACAGCAGACACTATTTCAGCATTCTCATCAGTAGTACATATCTGTCGAGATGTAGATTATGGTTGAATAATACGG
AATATTCACGCAAACGGAGCATCNATTTGTATTTATATACATATCGGACGAGGTATTTATCATGGATCTTATATATATAA
AGAAACATGAAATATTGGGGTCATCTTATTATTCCTCGTTATAGCAACCGCATTCGTAGGATATGTATTACCATGAGGTC
AAATGTCATTCTGAGGAGCCACTGTAATTACAAATCTTCTCTCAGCAATTCCCTAC-
>Desmognathus_marmoratus_Clade-A_BlackMts._NC_NJ_EU314047.1
ATCATATTTATGAAATTTTGGGTCATTACTAGGAATTTGTTTAATTTCACAAATTATTACAGGATTATTTTTAGCTATAC
ATTATACAGCAGACACTATTTCAGCATTCTCATCAGTAGTACATATCTGTCGAGATGTAGATTATGGTTGAATAATACGG
AATATTCACGCAAACGGAGCATCNATTTGTATTTATATACATATCGGACGAGGTATTTATCATGGATCTTATATATATAA
AGAAACATGAAATATTGGGGTCATCTTATTATTCCTCGTTATAGCAACCGCATTCGTAGGATATGTATTACCATGAGGTC
AAATGTCATTCTGAGGAGCCACTGTAATTACAAATCTTCTCTCAGCAATTCCCTAC-
>Desmognathus_marmoratus_Clade-A_GrandfatherMt._NC_NJ_EU314052.1
ATCATATTTATGAAATTTTGGGTCATTACTAGGAATTTGTTTAATTTCACAAATTATTACAGGATTATTTTTAGCTATAC
ATTATACAGCAGACACTATTTCAGCATTCTCATCGGTAGCACATATCTGTCGAGATGTAGATTATGGTTGAATAATACGG
AATATTCACGCAAACGGAGCATCNATTTGTATTTATATACATATCGGACGAGGTATTTATCATGGATCTTATATATATAA
AGAAACATGAAATATTGGGGTCATCTTATTATTTCTCGTTATAGCAACCGCATTCGTAGGATATGTACTACCATGAGGTC
AAATGTCATTCTGAGGAGCCACTGTAATTACAAATCTTCTCTCAGCAATTCCCTAC-
>Desmognathus_marmoratus_Clade-A_GreatSmokies_TN_NJ_EU314057.1
ATCATATTTATGAAATTTTGGATCCTTACTAGGAATTTGTTTAATTTCACAAGTAATTACAGGATTATTTTTAGCTATAC
ATTATACAGCAGACACTATCTCAGCATTCTCATCAGTAGCACATATTTGCCGAGATGTAGATTATGGTTGAATAATACGA
AATATTCACGCAAACGGAGCATCNATTTGTATTTATATACATATTGGACGAGGTATTTATCACGGATCTTATATATATAA
AGAAACATGAAATATTGGAGTCATCTTATTATTTCTCGTTATAGCAACTGCATTCGTTGGATATGTGCTCCCATGAGGTC
AAATATCATTCTGAGGAGCCACTGTAATTACAAACCTTCTTTCAGCAATTCCATAT-
>Desmognathus_marmoratus_Clade-A_Unicois_NC_NJ_EU314058.1
ATCATATTTATGAAATTTTGGATCCTTACTAGGAATTTGTTTAATTTCACAAGTAATTACAGGATTATTTTTAGCTATAC
ATTATACAGCAGACACTATCTCAGCATTCTCATCAGTAGCACATATTTGCCGAGATGTAGATTATGGTTGAATAATACGA
AATATTCACGCAAACGGAGCATCNATTTGTATTTATATACATATTGGACGAGGCATTTATCACGGATCTTATATATATAA
AGAAACATGAAATATTGGAGTCATCTTATTATTTCTCGTTATAGCAACTGCATTCGTTGGATATGTGCTCCCATGAGGTC
AAATATCATTCTGAGGAGCCACTGTAATTACAAACCTTCTTTCAGCAATTCCATAT-
>Desmognathus_marmoratus_Clade-A_Mt.Rogers_VA_NJ_EU314060.1
ATCATATTTATGAAATTTTGGATCCCTGCTAGGAATTTGTTTAATCTCACAAGTAATTACAGGATTATTTTTAGCTATAC
ATTATACAGCGGACACTATTTCAGCATTCTCATCAGTAGCACATATTTGCCGAGATGTAGATTATGGTTGAATGATACGA
AATATTCACGCAAACGGAGCATCNATTTGTATTTACATACATATTGGACGAGGTATTTATCACGGATCTTATATATATAA
AGAAACATGAAATATTGGAGTCATCTTATTATTTCTCGTTATAGCAACTGCATTCGTTGGATATGTGCTCCCATGAGGTC
AAATATCATTCTGAGGAGCCACTGTAATTACAAACCTTCTTTCAGCAATTCCATAC-
>Desmognathus_marmoratus_Clade-A_Balds_NC_NJ_EU314062.1
ATCATATTTATGAAATTTTGGATCCCTACTAGGAATTTGTTTAATTTCACAAGTAATTACAGGATTATTTTTAGCTATAC
ATTATACAGCAGATACTATTTCAGCATTCTCATCAGTAGCACATATTTGCCGAGATGTAGATTATGGTTGAATAATACGA
AACATTCACGCAAACGGAGCATCNATTTGTATTTATATACATATTGGACGAGGTATTTATCATGGATCTTATATATATAA
AGAAACATGAAATATTGGAGTCATCTTATTATTTCTCGTTATAGCAACTGCATTCGTTGGATATGTGCTTCCATGAGGTC
AAATATCATTCTGAGGAGCCACTGTAATTACAAACCTTCTTTCAGCAATTCCATAC-
>Desmognathus_marmoratus_Clade-A_Balds_TN_NJ_EU314064.1
ATCATATTTATGAAATTTTGGATCCCTACTAGGAATTTGTTTAATTTCACAAGTAATTACAGGATTATTTTTAGCTATAC
ATTATACAGCAGACACTATTTCAGCATTCTCATCAGTAGCACATATTTGCCGAGATGTAGATTATGGTTGAATAATACGA
AATATTCACGCAAACGGAGCATCNATCTGTATTTATATACATATTGGACGAGGTATTTATCACGGATCTTATATATATAA
AGAAACATGAAATATTGGGGTCATCTTATTATTTCTTGTTATAGCAACTGCATTCGTTGGATATGTGCTCCCATGAGGTC
AAATATCATTCTGAGGAGCCACTGTAATTACAAACCTTCTTTCAGCAATTCCATAT-
>Desmognathus_marmoratus_Clade-BC_S.Escarpment_GA_NJ_EU314065.1
ATCATATTTATGAAATTTCGGATCTTTATTAGGAATTTGTTTAATGTCACAAATTATTACAGGAACATTTTTAGCTATGC
ACTACACAGCAGATATTAATTCAGCATTCTCATCAGTAGCACATATTTGCCGAGATGTAAACTACGGTTGAATAATACGA
AATATTCACACAAATGGAGCATCNATCTGCATTTATATACACATCGGACGAGGCATTTATTATGGATCATATATATTTAA
AGAAACATGAAATATTGGAGTTGTCTTATTATTTTTAGTTATAGCAACTGCATTCGTTGGGTATGTACTTCCATGAGGAC
AAATATCATTCTGAGGAGCCACCGTAATTACAAATCTCCTTTCAGCAATTCCTTAT-
>Desmognathus_marmoratus_Clade-BC_S.Escarpment_GA_NJ_EU314066.1
ATCATATTTATGAAATTTCGGATCTTTATTAGGAATTTGTTTAATGTCACAAATTATTACAGGAACATTTTTAGCTATGC
ACTACACAGCAGATATTAATTCAGCATTCTCATCAGTAGCACATATTTGCCGAGATGTAAACTACGGTTGAATAATACGA
AATATTCACACAAATGGAGCATCNATCTGCATTTATATACACATCGGACGAGGCATTTATTATGGATCATATATATTTAA
AGAAACATGAAATATTGGAGTTGTCTTATTATTTTTAGTTATAGCAACTGCATTCGTTGGGTATGTACTTCCATGAGGAC
AAATATCATTCTGAGGAGCCACCGTAATTACAAATCTCCTTTCAGCAATTCCTTAT-
>Desmognathus_marmoratus_Clade-BC_S.Escarpment_GA_NJ_EU314067.1
ATCATATTTATGAAATTTCGGATCTTTATTAGGAATTTGTTTAATGTCACAAATTATTACAGGAATATTTTTAGCTATGC
ACTACACAGCAGATATTAATTCAGCATTCTCATCAGTAGCACATATCTGCCGAGATGTAGACTACGGTTGAATAATACGA
AATATTCACACAAATGGAGCATCNATCTGCATTTATATACACATCGGACGAGGCATTTATTATGGATCATATATATTTAA
AGAAACATGAAATATTGGAGTTGTCTTATTATTTTTAGTTATAGCAACTGCATTCGTTGGATATGTACTTCCATGAGGAC
AAATATCATTCTGAGGAGCCACCGTAATTACAAATCTCCTTTCAGCAATTCCTTAT-
>Desmognathus_marmoratus_Clade-C_S.Escarpment_GA_NJ_EU314068.1
ATCATATTTATGAAATTTCGGGTCTTTATTAGGAATTTGTTTAATATCACAAATTATTACAGGAATATTTTTAGCTATGC
ACTACACAGCAGATATTAATTCAGCATTCTCATCAGTAGCACATATTTGCCGAGATGTAGACTACGGTTGAATAATACGA
AATATTCACACAAATGGAGCATCNATCTGCATTTATATACACATCGGACGAGGCATTTATTATGGATCATACATATTTAA
AGAAACATGAAATATTGGAGTTGTATTATTATTTTTAGTTATAGCAACTGCATTCGTTGGATATGTACTTCCATGAGGAC
AAATATCATTCTGAGGAGCCACCGTAATTACAAATCTCCTTTCAGCAATTCCTTAT-
>Desmognathus_marmoratus_Clade-A_Balds_NC_NJ_EU314082.1
ATCATATTTATGAAATTTTGGATCCCTACTAGGAATTTGTTTAATTTCACAAGTAGTTACAGGATTATTTTTAGCTATAC
ATTATACAGCAGACACTATTTCAGCATTCTCATCAGTAGCACATATTTGCCGAGATGTAGATTATGGTTGAATAATACGA
AACATTCACGCAAACGGAGCATCNATTTGTATTTATATACATATTGGACGAGGTATTTATCACGGATCTTATATATATAA
AGAAACATGAAATATTGGAGTCATCTTATTATTTCTCGTTATAGCAACTGCATTCGTTGGATATGTGCTCCCATGAGGTC
AAATATCATTCTGAGGAGCCACTGTAATTACAAACCTTCTTTCAGCAATTCCATAC-
>Desmognathus_marmoratus_Clade-A_Balds_NC_NJ_EU314083.1
ATCATATTTATGAAATTTTGGATCCCTACTAGGAATTTGTTTAATTTCACAAGTAGTTACAGGATTATTTTTAGCTATAC
ATTATACAGCAGACACTATTTCAGCATTCTCATCAGTAGCACATATTTGCCGAGATGTAGATTATGGTTGAATAATACGA
AACATTCACGCAAACGGAGCATCNATTTGTATTTATATACATATTGGACGAGGTATTTATCACGGATCTTATATATATAA
AGAAACATGAAATATTGGAGTCATCTTATTATTTCTCGTTATAGCAACTGCATTCGTTGGATATGTGCTCCCATGAGGTC
AAATATCATTCTGAGGAGCCACTGTAATTACAAATCTTCTTTCAGCAATTCCATAC-
>Desmognathus_marmoratus_Clade-A_BuffaloMt._TN_NJ_EU314093.1
ATCATATTTATGAAATTTTGGATCTTTACTAGGAATTTGTTTAATTTCACAAGTCATTACAGGATTATTTTTAGCTATAC
ATTATACAGCGGACACTATTTCAGCATTCTCATCAGTAGCACACATTTGCCGAGATGTAGACTATGGTTGAATAATACGA
AATATTCACGCAAACGGAGCATCNATTTGTATTTATATACATATTGGACGTGGTATCTATCATGGATCTTATATATATAA
AGAAACATGAAATATTGGGGTCATCTTATTATTTCTTGTTATAGCAACTGCATTCGTCGGATATGTACTCCCATGAGGCC
AAATATCATTCTGAGGAGCCACTGTAATCACAAATCTTCTTTCAGCAATTCCATAT-
>Desmognathus_marmoratus_Clade-A_BuffaloMt._TN_NJ_EU314094.1
ATCATATTTATGAAATTTTGGATCTTTACTAGGAATTTGTTTAATTTCACAAGTCATTACAGGATTATTTTTAGCTATAC
ATTATACAGCGGACACTATTTCAGCATTCTCATCAGTAGCACACATTTGCCGAGATGTAGACTATGGTTGAATAATACGA
AATATTCACGCAAACGGAGCATCNATTTGTATTTATATACATATTGGACGTGGTATCTATCATGGATCTTACATATATAA
AGAAACATGAAATATTGGGGTCATCTTATTATTTCTTGTTATAGCAACTGCATTCGTCGGATATGTACTCCCATGAGGCC
AAATATCATTCTGAGGAGCCACTGTAATCACAAACCTTCTTTCAGCAATTCCATAT-
>Desmognathus_marmoratus_Clade-BC_S.Escarpment_GA_NJ_EU314095.1
ATCATATTTATGAAATTTCGGATCTTTATTAGGAATTTGTTTAATGTCACAAATTATTACAGGAATATTTTTAGCTATGC
ACTACACAGCAGATATTAATTCAGCATTCTCATCAGTAGCACATATCTGCCGAGATGTAGACTACGGTTGAATAATACGA
AATATTCACACAAATGGAGCATCNATCTGCATTTATATACACATCGGACGAGGCATTTATTATGGATCATATATATTTAA
AGAAACATGAAATATTGGAGTTGTCTTATTATTTTTAGTTATAGCAACTGCATTCGTTGGATATGTACTTCCATGAGGAC
AAATATCATTCTGAGGAGCCACCGTAATTACAAATCTCCTTTCAGCAATTCCTTAT-
>Desmognathus_marmoratus_Clade-BC_S.Escarpment_GA_NJ_EU314096.1
ATCATATTTATGAAATTTCGGATCTTTATTAGGAATTTGTTTAATGTCACAAATTATTACAGGAATATTTTTAGCTATGC
ACTACACAGCAGATATTAATTCAGCATTCTCATCAGTAGCACATATCTGCCGAGATGTAGACTACGGTTGAATAATACGA
AATATTCACACAAATGGAGCATCNATCTGCATTTATATACACATCGGACGAGGCATTTATTATGGATCATATATATTTAA
AGAAACATGAAATATTGGAGTTGTCTTATTATTTTTAGTTATAGCAACTGCATTCGTTGGATATGTACTTCCATGAGGAC
AAATATCATTCTGAGGAGCCACCGTAATTACAAATCTCCTTTCAGCAATTCCTTAT-
>Desmognathus_marmoratus_Clade-BC_S.Escarpment_GA_NJ_EU314097.1
ATCATATTTATGAAATTTCGGATCTTTATTAGGAATTTGTTTAATGTCACAAATTATTACAGGAATATTTTTAGCTATGC
ACTACACAGCAGATATTAATTCAGCATTCTCATCAGTAGCACATATCTGCCGAGATGTAGACTACGGTTGAATAATACGA
AATATTCACACAAATGGAGCATCNATCTGCATTTATATACACATCGGACGAGGCATTTATTATGGATCATATATATTTAA
AGAAACATGAAATATTGGAGTTGTCTTATTATTTTTAGTTATAGCAACTGCATTCGTTGGATATGTACTTCCATGAGGAC
AAATATCATTCTGAGGAGCCACCGTAATTACAAATCTCCTTTCAGCAATTCCTTAT-
>Desmognathus_marmoratus_Clade-C_S.Escarpment_GA_NJ_EU314098.1
ATCATATTTATGAAATTTCGGATCTTTATTAGGAATTTGTTTAATGTCACAAATTATTACAGGAATATTTTTAGCTATGC
ACTACACAGCAGATATTAATTCAGCATTCTCATCAGTAGCACATATCTGCCGAGATGTAGACTACGGTTGAATAATACGA
AATATTCACACAAATGGAGCATCNATCTGCATTTATATACACATCGGACGAGGCATTTATTATGGATCATATATATTTAA
AGAAACATGAAATATTGGAGTTGTCTTATTATTTTTAGTTATAGCAACTGCATTCGTTGGATATGTACTTCCATGGGGAC
AAATATCATTCTGAGGAGCCACCGTAATTACAAATCTCCTTTCAGCAATTCCTTAT-
>Desmognathus_marmoratus_Clade-BC_S.Escarpment_GA_NJ_EU314099.1
ATCATATTTATGAAATTTCGGATCTTTATTAGGAATTTGTTTAATGTCACAAATTATTACAGGAATATTTTTAGCTATGC
ACTACACAGCAGATATTAATTCAGCATTCTCATCAGTAGCACATATCTGCCGAGATGTAGACTACGGTTGAATAATACGA
AATATTCACACAAATGGAGCATCNATCTGCATTTATATACACATCGGACGAGGCATTTATTATGGATCATATATATTTAA
AGAAACATGAAATATTGGAGTTGTCTTATTATTTTTAGTTATAGCAACTGCATTCGTTGGATATGTACTTCCATGGGGAC
AAATATCATTCTGAGGAGCCACCGTAATTACAAATCTCCTTTCAGCAATTCCTTAT-
>Desmognathus_marmoratus_Clade-BC_S.Escarpment_GA_NJ_EU314100.1
ATCATATTTATGAAATTTCGGATCTTTATTAGGAATTTGTTTAATGTCACAAATTATTACAGGAATATTTTTAGCTATGC
ACTACACAGCAGATATTAATTCAGCATTCTCATCAGTAGCACATATCTGCCGAGATGTAGACTACGGTTGAATAATACGA
AATATTCACACAAATGGAGCATCNATCTGCATTTATATACACATCGGACGAGGCATTTATTATGGATCATATATATTTAA
AGAAACATGAAATATTGGAGTTGTCTTATTATTTTTAGTTATAGCAACTGCATTCGTTGGATATGTACTTCCATGGGGAC
AAATATCATTCTGAGGAGCCACCGTAATTACAAATCTCCTTTCAGCAATTCCTTAT-
>Desmognathus_marmoratus_Clade-BC_S.Escarpment_GA_NJ_EU314101.1
ATCATATTTATGAAATTTCGGATCTTTATTAGGAATTTGTTTAATGTCACAAATTATTACAGGAACATTTTTAGCTATGC
ACTACACAGCAGATATTAATTCAGCATTCTCATCAGTAGCACATATTTGCCGAGATGTAAACTACGGTTGAATAATACGA
AATATTCACACAAATGGAGCATCNATCTGCATTTATATACACATCGGACGAGGCATTTATTATGGATCATATATATTTAA
AGAAACATGAAATATTGGAGTTGTCTTATTATTTTTAGTTATAGCAACTGCATTCGTTGGGTATGTACTTCCATGAGGAC
AAATATCATTCTGAGGAGCCACCGTAATTACAAATCTCCTTTCAGCAATTCCTTAT-
>Desmognathus_marmoratus_Clade-C_S.Escarpment_GA_NJ_EU314102.1
ATCATATTTATGAAATTTCGGGTCTTTATTAGGAATTTGTTTAATGTCACAAATTATTACAGGAATATTTTTAGCTATGC
ACTACACAGCAGATATTAATTCAGCATTCTCATCAGTAGCACATATTTGCCGAGATGTAGACTACGGTTGAATAATACGA
AATATTCACACAAATGGAGCATCNATCTGCATTTATATACACATCGGACGAGGCATTTATTATGGATCATACATATTTAA
AGAAACATGAAATATTGGAGTTGTATTATTATTTTTAGTTATAGCAACTGCATTCGTTGGATATGTACTTCCATGAGGAC
AAATATCATTCTGAGGAGCCACCGTAATTACAAATCTCCTTTCAGCAATTCCTTAT-
>Desmognathus_marmoratus_Clade-C_S.Escarpment_GA_NJ_EU314103.1
ATCATATTTATGAAATTTCGGGTCTTTATTAGGAATTTGTTTAATGTCACAAATTATTACAGGAATATTTTTAGCTATGC
ACTACACAGCAGATATTAATTCAGCATTCTCATCAGTAGCACATATTTGCCGAGATGTAGACTACGGTTGAATAATACGA
AATATTCACACAAATGGAGCATCNATCTGCATTTATATACACATCGGACGAGGCATTTATTATGGATCATACATATTTAA
AGAAACATGAAATATTGGAGTTGTATTATTATTTTTAGTTATAGCAACTGCATTCGTTGGATATGTACTTCCATGAGGAC
AAATATCATTCTGAGGAGCCACCGTAATTACAAATCTCCTTTCAGCAATTCCTTAT-
>Desmognathus_marmoratus_Clade-C_S.Escarpment_GA_NJ_EU314104.1
ATCATATTTATGAAATTTCGGGTCTTTATTAGGAATTTGTTTAATGTCACAAATTATTACAGGAATATTTTTAGCTATGC
ACTACACAGCAGATATTAATTCAGCATTCTCATCAGTAGCACATATTTGCCGAGATGTAGACTACGGTTGAATAATACGA
AATATACACACAAATGGAGCATCNATCTGCATTTATATACACATCGGACGAGGCATTTATTATGGATCATACATATTTAA
AGAAACATGAAATATTGGAGTTGTATTATTATTTTTAGTTATAGCAACTGCATTCGTTGGATATGTACTTCCATGAGGAC
AAATATCATTCTGAGGAGCCACCGTAATTACAAATCTCCTTTCAGCAATTCCTTAT-
>Desmognathus_marmoratus_Clade-C_S.Escarpment_GA_NJ_EU314105.1
ATCATATTTATGAAATTTCGGGTCTTTATTAGGAATTTGTTTAATGTCACAAATTATTACAGGAATATTTTTAGCTATGC
ACTACACAGCAGATATTAATTCAGCATTCTCATCAGTAGCACATATTTGCCGAGATGTAGACTACGGTTGAATAATACGA
AATATTCACACAAATGGAGCATCNATCTGCATTTATATACACATCGGACGAGGCATTTATTATGGATCATACATATTTAA
AGAAACATGAAATATTGGAGTTGTATTATTATTTTTAGTTATAGCAACTGCATTCGTTGGATATGTACTTCCATGAGGAC
AAATATCATTCTGAGGAGCCACCGTAATTACAAATCTCCTTTCAGCAATTCCTTAT-
>Desmognathus_marmoratus_Clade-A_HolstenMt_TN_NJ_EU314195.1
ATCATATTTATGAAACTTTGGATCCCTACTAGGAATTTGTTTAATTTCACAAGTAATTACAGGATTATTTTTAGCTATAC
ATTATACAGCGGACACTATTTCAGCATTCTCATCAGTAGCACATATTAGCCGAGATGTAGATTATGGTTGAATAATACGA
AATATTCACGCAAACGGAGCATCNATTTGTATCTATATACATATTGGACGAGGTATTTATCACGGATCATATATATATAA
AGAAACATGAAATATTGGAGTCATCTTATTATTTCTCGTTATAGCAACTGCATTCGTTGGATATGTACTCCCATGAGGTC
AAATATCATTCTGAGGAGCCACTGTAATTACAAACCTTCTTTCAGCAATTCCATAC-
>Desmognathus_marmoratus_Clade-A_Balds_NC_NJ_EU314198.1
ATCATATTTATGAAATTTTGGATCCCTACTAGGAATTTGTTTAATTTCACAAGTAGTTACAGGATTATTTTTAGCTATAC
ATTATACAGCAGACACTATTTCAGCATTCTCATCAGTAGCACATATTTGCCGAGATGTAGATTATGGTTGAATAATACGA
AACATTCACGCAAACGGAGCATCNATTTGTATTTATATACATATTGGACGAGGTATTTATCACGGATCTTATATATATAA
AGAAACATGAAATATTGGAGTCATCTTATTATTTCTCGTTATAGCAACTGCATTCGTTGGATATGTGCTCCCATGAGGTC
AAATATCATTCTGAGGAGCCACTGTAATTACAAACCTTCTTTCAGCAATTCCATAC-
>Desmognathus_marmoratus_Clade-C_S.Escarpment_GA_NJ_EU314235.1
ATCATATTTATGAAATTTCGGGTCTTTATTAGGAATTTGTTTAATGTCACAAATTATTACAGGAATATTTTTAGCTATGC
ACTACACAGCAGATATTAATTCAGCATTCTCATCAGTAGCACATATTTGCCGAGATGTAGACTACGGTTGAATAATACGA
AATATTCACACAAATGGAGCATCNATCTGCATTTATATACACATCGGACGAGGCATTTATTATGGATCATACATATTTAA
AGAAACATGAAATATTGGAGTTGTATTATTATTTTTAGTTATAGCAACTGCATTCGTTGGATATGTACTTCCATGAGGAC
AAATATCATTCTGAGGAGCCACCGTAATTACAAATCTCCTTTCAGCAATTCCTTAT-
>Desmognathus_marmoratus_Clade-C_S.Escarpment_GA_NJ_EU314236.1
ATCATATTTATGAAATTTCGGGTCTTTATTAGGAATTTGTTTAATGTCACAAATTATTACAGGAATATTTTTAGCTATGC
ACTACACAGCAGATATTAATTCAGCATTCTCATCAGTAGCACATATTTGCCGAGATGTAGACTACGGTTGAATAATACGA
AATATTCACACAAATGGAGCATCNATCTGCATTTATATACACATCGGACGAGGCATTTATTATGGATCATACATATTTAA
AGAAACATGAAATATTGGAGTTGTATTATTATTTTTAGTTATAGCAACTGCATTCGTTGGATATGTACTTCCATGAGGAC
AAATATCATTCTGAGGAGCCACCGTAATTACAAATCTCCTTTCAGCAATTCCTTAT-
>Desmognathus_marmoratus_Clade-C_S.Escarpment_GA_NJ_EU314237.1
ATCATATTTATGAAATTTCGGGTCTTTATTAGGAATTTGTTTAATGTCACAAATTATTACAGGAATATTTTTAGCTATGC
ACTACACAGCAGATATTAATTCAGCATTCTCATCAGTAGCACATATTTGCCGAGATGTAGACTACGGTTGAATAATACGA
AATATTCACACAAATGGAGCATCNATCTGCATTTATATACACATCGGACGAGGCATTTATTATGGATCATACATATTTAA
AGAAACATGAAATATTGGAGTTGTATTATTATTTTTAGTTATAGCAACTGCATTCGTTGGATATGTACTTCCATGAGGAC
AAATATCATTCTGAGGAGCCACCGTAATTACAAATCTCCTTTCAGCAATTCCTTAT-
>Desmognathus_marmoratus_Clade-C_S.Escarpment_GA_NJ_EU314238.1
ATCATATTTATGAAATTTCGGGTCTTTATTAGGAATTTGTTTAATGTCACAAATTATTACAGGAATATTTTTAGCTATGC
ACTACACAGCAGATATTAATTCAGCATTCTCATCAGTAGCACATATTTGCCGAGATGTAGACTACGGTTGAATAATACGA
AATATTCACACAAATGGAGCATCNATCTGCATTTATATACACATCGGACGAGGCATTTATTATGGATCATACATATTTAA
AGAAACATGAAATATTGGAGTTGTATTATTATTTTTAGTTATAGCAACTGCATTCGTTGGATATGTACTTCCATGAGGAC
AAATATCATTCTGAGGAGCCACCGTAATTACAAATCTCCTTTCAGCAATTCCTTAT-
>Desmognathus_marmoratus_Clade-BC_S.Escarpment_GA_NJ_EU314239.1
ATCATATTTATGAAATTTCGGATCTTTATTAGGAATTTGTTTAATGTCACAAATTATTACAGGAATATTTTTAGCTATGC
ACTACACAGCAGATATTAATTCAGCATTCTCATCAGTAGCACATATCTGCCGAGATGTAGACTACGGTTGAATAATACGA
AATATTCACACAAATGGAGCATCNATCTGCATTTATATACACATCGGACGAGGCATTTATTATGGATCATATATATTTAA
AGAAACATGAAATATTGGAGTTGTCTTATTATTTTTAGTTATAGCAACTGCATTCGTTGGATATGTACTTCCATGAGGAC
AAATATCATTCTGAGGAGCCACCGTAATTACAAATCTCCTTTCAGCAATTCCTTAT-
>Desmognathus_marmoratus_Clade-BC_S.Escarpment_GA_NJ_EU314240.1
ATCATATTTATGAAATTTCGGATCTTTATTAGGAATTTGTTTAATGTCACAAATTATTACAGGAATATTTTTAGCTATGC
ACTACACAGCAGATATTAATTCAGCATTCTCATCAGTAGCACATATCTGCCGAGATGTAGACTACGGTTGAATAATACGA
AATATTCACACAAATGGAGCATCNATCTGCATTTATATACACATCGGACGAGGCATTTATTATGGATCATATATATTTAA
AGAAACATGAAATATTGGAGTTGTCTTATTATTTTTAGTTATAGCAACTGCATTCGTTGGATATGTACTTCCATGAGGAC
AAATATCATTCTGAGGAGCCACCGTAATTACAAATCTCCTTTCAGCAATTCCTTAT-
>Desmognathus_marmoratus_Clade-C_S.Escarpment_GA_NJ_EU314241.1
ATCATATTTATGAAATTTCGGGTCTTTATTAGGAATTTGTTTAATGTCACAAATTATTACAGGAATATTTTTAGCTATGC
ACTACACAGCAGATATTAATTCAGCATTCTCATCAGTAGCACATATTTGCCGAGATGTAGACTACGGTTGAATAATACGA
AATATTCACACAAATGGAGCATCNATCTGCATTTATATACACATCGGACGAGGCATTTATTATGGATCATACATATTTAA
AGAAACATGAAATATTGGAGTTGTATTATTATTTTTAGTTATAGCAACTGCATTCGTTGGATATGTACTTCCATGAGGAC
AAATATCATTCTGAGGAGCCACCGTAATTACAAATCTCCTTTCAGCAATTCCTTAT-
>Desmognathus_marmoratus_Clade-C_S.Escarpment_GA_NJ_EU314242.1
ATCATATTTATGAAATTTCGGGTCTTTATTAGGAATTTGTTTAATGTCACAAATTATTACAGGAATATTTTTAGCTATGC
ACTACACAGCAGATATTAATTCAGCATTCTCATCAGTAGCACATATTTGCCGAGATGTAGACTACGGTTGAATAATACGA
AATATTCACACAAATGGAGCATCNATCTGCATTTATATACACATCGGACGAGGCATTTATTATGGATCATACATATTTAA
AGAAACATGAAATATTGGAGTTGTATTATTATTTTTAGTTATAGCAACTGCATTCGTTGGATATGTACTTCCATGAGGAC
AAATATCATTCTGAGGAGCCACCGTAATTACAAATCTCCTTTCAGCAATTCCTTAT-
>Desmognathus_marmoratus_Clade-C_S.Escarpment_GA_NJ_EU314243.1
ATCATATTTATGAAATTTCGGATCTTTATTAGGAATTTGTTTAATGTCACAAATTATTACAGGAATATTTTTAGCTATGC
ACTACACAGCAGATATTAATTCAGCATTCTCATCAGTAGCACATATCTGCCGAGATGTAGACTACGGTTGAATAATACGA
AATATTCACACAAATGGAGCATCNATCTGCATTTATATACACATCGGACGAGGCATTTATTATGGATCATATATATTTAA
AGAAACATGAAATATTGGAGTTGTCTTATTATTTTTAGTTATAGCAACTGCATTCGTTGGATATGTACTTCCATGGGGAC
AAATATCATTCTGAGGAGCCACCGTAATTACAAATCTCCTTTCAGCAATTCCTTAT-
>Desmognathus_marmoratus_Clade-C_S.Escarpment_GA_NJ_EU314244.1
ATCATATTTATGAAATTTCGGATCTTTATTAGGAATTTGTTTAATGTCACAAATTATTACAGGAATATTTTTAGCTATGC
ACTACACAGCAGATATTAATTCAGCATTCTCATCAGTAGCACATATCTGCCGAGATGTAGACTACGGTTGAATAATACGA
AATATTCACACAAATGGAGCATCNATCTGCATTTATATACACATCGGACGAGGCATTTATTATGGATCATATATATTTAA
AGAAACATGAAATATTGGAGTTGTCTTATTATTTTTAGTTATAGCAACTGCATTCGTTGGATATGTACTTCCATGGGGAC
AAATATCATTCTGAGGAGCCACCGTAATTACAAATCTCCTTTCAGCAATTCCTTAT-
>Desmognathus_marmoratus_Clade-BC_S.Escarpment_GA_NJ_EU314245.1
ATCATATTTATGAAATTTCGGATCTTTATTAGGAATTTGTTTAATGTCACAAATTATTACAGGAATATTTTTAGCTATGC
ACTACACAGCAGATATTAATTCAGCATTCTCATCAGTAGCACATATCTGCCGAGATGTAGACTACGGTTGAATAATACGA
AATATTCACACAAATGGAGCATCNATCTGCATTTATATACACATCGGACGAGGCATTTATTATGGATCATATATATTTAA
AGAAACATGAAATATTGGAGTTGTCTTATTATTTTTAGTTATAGCAACTGCATTCGTTGGATATGTACTTCCATGGGGAC
AAATATCATTCTGAGGAGCCACCGTAATTACAAATCTCCTTTCAGCAATTCCTTAT-
>Desmognathus_marmoratus_Clade-BC_S.Escarpment_GA_NJ_EU314246.1
ATCATATTTATGAAATTTCGGATCTTTATTAGGAATTTGTTTAATGTCACAAATTATTACAGGAATATTTTTAGCTATGC
ACTACACAGCAGATATTAATTCAGCATTCTCATCAGTAGCACATATCTGCCGAGATGTAGACTACGGTTGAATAATACGA
AATATTCACACAAATGGAGCATCNATCTGCATTTATATACACATCGGACGAGGCATTTATTATGGATCATATATATTTAA
AGAAACATGAAATATTGGAGTTGTCTTATTATTTTTAGTTATAGCAACTGCATTCGTTGGATATGTACTTCCATGGGGAC
AAATATCATTCTGAGGAGCCACCGTAATTACAAATCTCCTTTCAGCAATTCCTTAT-
>Desmognathus_marmoratus_Clade-B_Nantahalas(C)_NC_NJ_EU314257.1
ATCATATTTATGAAATTTTGGATCCTTACTAGGAATTTGTTTAATTTCACAAGTAATTACAGGATTATTTTTAGCTATAC
ATTATACAGCAGACACTATCTCAGCATTCTCATCAGTAGCACATATTTGCCGAGATGTAGATTATGGTTGAATAATACGA
AATATTCACGCAAACGGAGCATCNATTTGTATTTATATACATATTGGACGAGGTATTTATCACGGATCTTATATATATAA
AGAAACATGAAATATTGGAGTCATCTTATTATTTCTCGTTATAGCAACTGCATTCGTTGGATATGTGCTCCCATGAGGTC
AAATATCATTCTGAGGAGCCACTGTAATTACAAACCTTCTTTCAGCAATTCCATAT-
>Desmognathus_marmoratus_Clade-A_Unicois_NC_NJ_EU314259.1
ATCATATTTATGAAATTTTGGATCCTTACTAGGAATTTGTTTAATTTCACAAGTAATTACAGGATTATTTTTAGCTATAC
ATTATACAGCAGACACTATCTCAGCATTCTCATCAGTAGCACATATTTGCCGAGATGTAGATTATGGTTGAATAATACGA
AATATTCACGCAAACGGAGCATCNATTTGTATTTATATACATATTGGACGAGGCATTTATCACGGATCTTATATATATAA
AGAAACATGAAATATTGGAGTCATCTTATTATTTCTCGTTATAGCAACTGCATTCGTTGGATATGTGCTCCCATGAGGTC
AAATATCATTCTGAGGAGCCACTGTAATTACAAACCTTCTTTCAGCAATTCCATAT-
>Desmognathus_marmoratus_Clade-A_Balds_NC_NJ_EU314265.1
ATCATATTTATGAAATTTTGGATCCCTACTAGGAATTTGTTTAATTTCACAAGTAGTTACAGGATTATTTTTAGCTATAC
ATTATACAGCAGACACTATTTCAGCATTCTCATCAGTAGCACATATTTGCCGAGATGTAGATTATGGTTGAATAATACGA
AACATTCACGCAAACGGAGCATCNATTTGTATTTATATACATATTGGACGAGGTATTTATCACGGATCTTATATATATAA
AGAAACATGAAATATTGGAGTCATCTTATTATTTCTAGTTATAGCAACTGCATTCGTTGGATATGTGCTCCCATGAGGTC
AAATATCATTCTGAGGAGCCACTGTAATTACAAACCTTCTTTCAGCAATTCCATAC-
>Desmognathus_marmoratus_Clade-A_Mt.Rogers_VA_NJ_EU314267.1
ATCATATTTATGAAATTTTGGATCCCTGCTAGGAATTTGTTTAATCTCACAAGTAATTACAGGATTATTTTTAGCTATAC
ATTATACAGCGGACACTATTTCAGCATTCTCATCAGTAGCACATATTTGCCGAGATGTAGATTATGGTTGAATGATACGA
AATATTCACGCAAACGGAGCATCNATTTGTATTTACATACATATTGGACGAGGTATTTATCACGGATCTTATATATATAA
AGAAACATGAAATATTGGAGTCATCTTATTATTTCTCGTTATAGCAACTGCATTCGTTGGATATGTGCTCCCATGAGGTC
AAATATCATTCTGAGGAGCCACTGTAATTACAAACCTTCTTTCAGCAATTCCATAC-
>Desmognathus_marmoratus_Clade-A_HolstenMt_TN_NJ_EU314269.1
ATCATATTTATGAAACTTTGGATCCCTACTAGGAATTTGTTTAATTTCACAAGTAATTACAGGATTATTTTTAGCTATAC
ATTATACAGCGGACACTATTTCAGCATTCTCATCAGTAGCACATATTAGCCGAGATGTAGATTATGGTTGAATAATACGA
AATATTCACGCAAACGGAGCATCNATTTGTATCTATATACATATTGGACGAGGTATTTATCACGGATCATATATATATAA
AGAAACATGAAATATTGGAGTCATCTTATTATTTCTCGTTATAGCAACTGCATTCGTTGGATATGTACTCCCATGAGGTC
AAATATCATTCTGAGGAGCCACTGTAATTACAAACCTTCTTTCAGCAATTCCATAC-
>Desmognathus_marmoratus_Clade-C_S.Escarpment_GA_NJ_EU314298.1
ATCATATTTATGAAATTTCGGATCTTTATTAGGAATTTGTTTAATGTCACAAATTATTACAGGAATATTTTTAGCTATGC
ACTACACAGCAGATATTAATTCAGCATTCTCATCAGTAGCACATATCTGCCGAGATGTAGACTACGGTTGAATAATACGA
AATATTCACACAAATGGAGCATCNATCTGCATTTATATACACATCGGACGAGGCATTTATTATGGATCATATATATTTAA
AGAAACATGAAATATTGGAGTTGTCTTATTATTTTTAGTTATAGCAACTGCATTCGTTGGATATGTACTTCCATGGGGAC
AAATATCATTCTGAGGAGCCACCGTAATTACAAATCTCCTTTCAGCAATTCCTTAT-
>Desmognathus_marmoratus_Clade-BC_S.Escarpment_GA_NJ_EU314299.1
ATCATATTTATGAAATTTCGGATCTTTATTAGGAATTTGTTTAATGTCACAAATTATTACAGGAACATTTTTAGCTATGC
ACTACACAGCAGATATTAATTCAGCATTCTCATCAGTAGCACATATTTGCCGAGATGTAAACTACGGTTGAATAATACGA
AATATTCACACAAATGGAGCATCNATCTGCATTTATATACACATCGGACGAGGCATTTATTATGGATCATATATATTTAA
AGAAACATGAAATATTGGAGTTGTCTTATTATTTTTAGTTATAGCAACTGCATTCGTTGGGTATGTACTTCCATGAGGAC
AAATATCATTCTGAGGAGCCACCGTAATTACAAATCTCCTTTCAGCAATTCCTTAT-
>Desmognathus_marmoratus_Clade-A_Balds_TN_NJ_EU314344.1
ATCATATTTATGAAATTTTGGATCCCTACTAGGAATTTGTTTAATTTCACAAGTAATTACAGGATTATTTTTAGCTATAC
ATTATACAGCAGATACTATTTCAGCATTCTCATCAGTAGCACATATTTGCCGAGATGTAGATTATGGTTGAATAATACGA
AACATTCACGCAAACGGAGCATCNATTTGTATTTATATACATATTGGACGAGGTATTTATCATGGATCTTATATATATAA
AGAAACATGAAATATTGGAGTCATCTTATTATTTCTCGTTATAGCAACTGCATTCGTTGGATATGTGCTTCCATGAGGTC
AAATATCATTCTGAGGAGCCACTGTAATTACAAACCTTCTTTCAGCAATTCCATAC-
>Desmognathus_marmoratus_Clade-A_Unakas_TN_NJ_EU314346.1
ATCATATTTATGAAATTTTGGGTCCCTACTAGGAATTTGTTTAATTTCACAAGTAATTACAGGATTATTTTTAGCTATAC
ATTATACAGCGGACACTATTTCAGCATTCTCATCAGTAGCACATATTTGCCGAGATGTAGATTATGGTTGAATAATACGA
AATATTCACGCAAACGGAGCATCNATTTGTATTTATATACATATTGGACGAGGTATTTATCACGGATCTTATATATATAA
AGAAACATGAAATATTGGAGTCATCTTATTATTTCTCGTTATAGCAACTGCATTCGTTGGATATGTGCTCCCATGAGGTC
AAATATCATTCTGAGGAGCCACTGTAATTACAAACCTTCTTTCAGCAATTCCATAC-
>Desmognathus_marmoratus_Clade-A_HolstenMt_TN_NJ_EU314347.1
ATCATATTTATGAAACTTTGGATCCCTACTAGGAATTTGTTTAATTTCACAAGTAATTACAGGATTATTTTTAGCTATAC
ATTATACAGCGGACACTATTTCAGCATTCTCATCAGTAGCACATATTAGCCGAGATGTAGATTATGGTTGAATAATACGA
AATATTCACGCAAACGGAGCATCNATTTGTATCTATATACATATTGGACGAGGTATTTATCACGGATCATATATATATAA
AGAAACATGAAATATTGGAGTCATCTTATTATTTCTCGTTATAGCAACTGCATTCGTTGGATATGTACTCCCATGAGGTC
AAATATCATTCTGAGGAGCCACTGTAATTACAAACCTTCTTTCAGCAATTCCATAC-
>Desmognathus_marmoratus_Clade-A_Balds_NC_NJ_EU314348.1
ATCATATTTATGAAATTTTGGATCCCTACTAGGAATTTGTTTAATTTCACAGGTAGTTACAGGATTATTTTTAGCTATAC
ATTATACAGCAGACACTATTTCAGCATTCTCATCAGTAGCACATATTTGCCGAGATGTAGATTATGGTTGAATAATACGA
AACATTCACGCAAACGGAGCATCNATTTGTATTTATATACATATTGGACGAGGTATTTATCACGGATCTTATATATATAA
AGAAACATGAAATATTGGAGTCATCTTATTATTTCTCGTTATAGCAACTGCATTCGTTGGATATGTGCTCCCATGAGGTC
AAATATCATTCTGAGGAGCCACTGTAATTACAAACCTTCTTTCAGCAATTCCATAC-
>Desmognathus_marmoratus_Clade-A_Unicois_NC_NJ_EU314354.1
ATCATATTTATGAAATTTTGGATCCTTACTAGGAATTTGTTTAATTTCACAAGTAATTACAGGATTATTTTTAGCTATAC
ATTATACAGCAGACACTATCTCAGCATTCTCATCAGTAGCACATATTTGCCGAGATGTAGATTATGGTTGAATAATACGA
AATATTCACGCAAACGGAGCATCNATTTGTATTTATATACATATTGGACGAGGCATTTATCACGGATCTTATATATATAA
AGAAACATGAAATATTGGAGTCATCTTATTATTTCTCGTTATAGCAACTGCATTCGTTGGATATGTGCTCCCATGAGGTC
AAATATCATTCTGAGGAGCCACTGTAATTACAAACCTTCTTTCAGCAATTCCATAT-
>Desmognathus_marmoratus_Clade-BC_S.Escarpment_GA_NJ_EU314355.1
ATCATATTTATGAAATTTCGGATCTTTATTAGGAATTTGTTTAATGTCACAAATTATTACAGGAATATTTTTAGCTATGC
ACTACACAGCAGATATTAATTCAGCATTCTCATCAGTAGCACATATCTGCCGAGATGTAGACTACGGTTGAATAATACGA
AATATTCACACAAATGGAGCATCNATCTGCATTTATATACACATCGGACGAGGCATTTATTATGGATCATATATATTTAA
AGAAACATGAAATATTGGAGTTGTCTTATTATTTTTAGTTATAGCAACTGCATTCGTTGGATATGTACTTCCATGAGGAC
AAATATCATTCTGAGGAGCCACCGTAATTACAAATCTCCTTTCAGCAATTCCTTAT-
