# Supplementary material for: Geographic distributions and patterns of co-occurrence among black-bellied and shovel-nosed salamanders (Desmognathus spp.) in the Great Smoky Mountains National Park
Source: PeerJ. 2025 Sep 25;13:e20110. doi: 10.7717/peerj.20110 (PMC12476860; doi:10.7717/peerj.20110)
Supplement: Supplemental Information 5 — The factors used by the R code for calculating genetic distance. [file peerj-13-20110-s005.csv]

ID	Morph	Locality	Abbrev	Region
GSM23097	BB	Cosby Creek	COS	Cosby
GSM23098	BB	Cosby Creek	COS	Cosby
GSM23127	BB	Cosby Creek	COS	Cosby
GSM23095	SN	Cosby Creek	COS	Cosby
GSM23100	SN	Cosby Creek	COS	Cosby
GSM23115	SN	Cosby Creek	COS	Cosby
GSM23118	SN	Cosby Creek	COS	Cosby
GSM23122	SN	Cosby Creek	COS	Cosby
GSM23125	SN	Cosby Creek	COS	Cosby
GSM23112	UNID	Cosby Creek	COS	Cosby
GSM23119	UNID	Cosby Creek	COS	Cosby
GSM23126	UNID	Cosby Creek	COS	Cosby
GSM23242	BB	Cosby downstream	COS	Cosby
GSM23245	BB	Cosby downstream	COS	Cosby
GSM23243	SN	Cosby downstream	COS	Cosby
GSM23251	SN	Cosby downstream	COS	Cosby
GSM23596	SN	OBB-1 Onion Bed Branch 3-pass site	OBB	Cataloochee
GSM23597	SN	OBB-1 Onion Bed Branch 3-pass site	OBB	Cataloochee
GSM23598	SN	OBB-1 Onion Bed Branch 3-pass site	OBB	Cataloochee
GSM23599	SN	OBB-1 Onion Bed Branch 3-pass site	OBB	Cataloochee
GSM23603	SN	OBB-1 Onion Bed Branch 3-pass site	OBB	Cataloochee
GSM23610	SN	OBB-1 Onion Bed Branch 3-pass site	OBB	Cataloochee
GSM23611	SN	OBB-1 Onion Bed Branch 3-pass site	OBB	Cataloochee
GSM23612	SN	OBB-1 Onion Bed Branch 3-pass site	OBB	Cataloochee
GSM23613	SN	OBB-1 Onion Bed Branch 3-pass site	OBB	Cataloochee
GSM23616	SN	OBB-1 Onion Bed Branch 3-pass site	OBB	Cataloochee
GSM23617	SN	OBB-1 Onion Bed Branch 3-pass site	OBB	Cataloochee
GSM23619	SN	OBB-1 Onion Bed Branch 3-pass site	OBB	Cataloochee
GSM23620	SN	OBB-1 Onion Bed Branch 3-pass site	OBB	Cataloochee
GSM23621	SN	OBB-1 Onion Bed Branch 3-pass site	OBB	Cataloochee
GSM23622	SN	OBB-1 Onion Bed Branch 3-pass site	OBB	Cataloochee
GSM23623	SN	OBB-1 Onion Bed Branch 3-pass site	OBB	Cataloochee
GSM23624	SN	OBB-1 Onion Bed Branch 3-pass site	OBB	Cataloochee
GSM23625	SN	OBB-1 Onion Bed Branch 3-pass site	OBB	Cataloochee
GSM23626	SN	OBB-1 Onion Bed Branch 3-pass site	OBB	Cataloochee
GSM23604	BB	OBB-1 Onion Bed Branch 3-pass site	OBB	Cataloochee
GSM23536	BB	PTH-1 Pretty Hollow 3 pass site	PTH	Cataloochee
GSM23513	SN	PTH-1 Pretty Hollow 3 pass site	PTH	Cataloochee
GSM23518	SN	PTH-1 Pretty Hollow 3 pass site	PTH	Cataloochee
GSM23522	SN	PTH-1 Pretty Hollow 3 pass site	PTH	Cataloochee
GSM23525	SN	PTH-1 Pretty Hollow 3 pass site	PTH	Cataloochee
GSM23526	SN	PTH-1 Pretty Hollow 3 pass site	PTH	Cataloochee
GSM23529	SN	PTH-1 Pretty Hollow 3 pass site	PTH	Cataloochee
GSM23535	SN	PTH-1 Pretty Hollow 3 pass site	PTH	Cataloochee
GSM23537	SN	PTH-1 Pretty Hollow 3 pass site	PTH	Cataloochee
GSM23539	SN	PTH-1 Pretty Hollow 3 pass site	PTH	Cataloochee
GSM23541	SN	PTH-1 Pretty Hollow 3 pass site	PTH	Cataloochee
GSM23543	SN	PTH-1 Pretty Hollow 3 pass site	PTH	Cataloochee
GSM23544	SN	PTH-1 Pretty Hollow 3 pass site	PTH	Cataloochee
GSM23555	SN	PTH-1 Pretty Hollow 3 pass site	PTH	Cataloochee
GSM23557	SN	PTH-1 Pretty Hollow 3 pass site	PTH	Cataloochee
GSM23514	BB	PTH-1 Pretty Hollow 3 pass site	PTH	Cataloochee
GSM23515	BB	PTH-1 Pretty Hollow 3 pass site	PTH	Cataloochee
GSM23523	UNID	PTH-1 Pretty Hollow 3 pass site	PTH	Cataloochee
GSM23531	UNID	PTH-1 Pretty Hollow 3 pass site	PTH	Cataloochee
GSM23532	UNID	PTH-1 Pretty Hollow 3 pass site	PTH	Cataloochee
GSM23533	BB	PTH-1 Pretty Hollow 3 pass site	PTH	Cataloochee
GSM23548	BB	PTH-1 Pretty Hollow 3 pass site	PTH	Cataloochee
GSM23553	BB	PTH-1 Pretty Hollow 3 pass site	PTH	Cataloochee
GSM23554	BB	PTH-1 Pretty Hollow 3 pass site	PTH	Cataloochee
GSM23556	BB	PTH-1 Pretty Hollow 3 pass site	PTH	Cataloochee
GSM23558	BB	PTH-1 Pretty Hollow 3 pass site	PTH	Cataloochee
GSM23559	BB	PTH-1 Pretty Hollow 3 pass site	PTH	Cataloochee
GSM23560	BB	PTH-1 Pretty Hollow 3 pass site	PTH	Cataloochee
GSM23561	BB	PTH-1 Pretty Hollow 3 pass site	PTH	Cataloochee
GSM23562	BB	PTH-1 Pretty Hollow 3 pass site	PTH	Cataloochee
GSM23499	BB	Rough Fork 3 pass site	RF	Cataloochee
GSM23504	BB	Rough Fork 3 pass site	RF	Cataloochee
GSM23510	BB	Rough Fork 3 pass site	RF	Cataloochee
GSM23511	BB	Rough Fork 3 pass site	RF	Cataloochee
GSM23461	SN	Rough Fork 3 pass site	RF	Cataloochee
GSM23462	SN	Rough Fork 3 pass site	RF	Cataloochee
GSM23464	SN	Rough Fork 3 pass site	RF	Cataloochee
GSM23466	SN	Rough Fork 3 pass site	RF	Cataloochee
GSM23467	SN	Rough Fork 3 pass site	RF	Cataloochee
GSM23468	SN	Rough Fork 3 pass site	RF	Cataloochee
GSM23470	SN	Rough Fork 3 pass site	RF	Cataloochee
GSM23473	SN	Rough Fork 3 pass site	RF	Cataloochee
GSM23474	SN	Rough Fork 3 pass site	RF	Cataloochee
GSM23476	SN	Rough Fork 3 pass site	RF	Cataloochee
GSM23477	SN	Rough Fork 3 pass site	RF	Cataloochee
GSM23480	SN	Rough Fork 3 pass site	RF	Cataloochee
GSM23481	SN	Rough Fork 3 pass site	RF	Cataloochee
GSM23482	SN	Rough Fork 3 pass site	RF	Cataloochee
GSM23485	SN	Rough Fork 3 pass site	RF	Cataloochee
GSM23490	SN	Rough Fork 3 pass site	RF	Cataloochee
GSM23493	SN	Rough Fork 3 pass site	RF	Cataloochee
GSM23494	SN	Rough Fork 3 pass site	RF	Cataloochee
GSM23502	SN	Rough Fork 3 pass site	RF	Cataloochee
GSM23503	SN	Rough Fork 3 pass site	RF	Cataloochee
GSM23506	SN	Rough Fork 3 pass site	RF	Cataloochee
GSM23509	SN	Rough Fork 3 pass site	RF	Cataloochee
GSM23512	SN	Rough Fork 3 pass site	RF	Cataloochee
GSM23471	BB	Rough Fork 3 pass site	RF	Cataloochee
GSM23472	BB	Rough Fork 3 pass site	RF	Cataloochee
GSM23475	UNID	Rough Fork 3 pass site	RF	Cataloochee
GSM23483	UNID	Rough Fork 3 pass site	RF	Cataloochee
GSM23487	UNID	Rough Fork 3 pass site	RF	Cataloochee
GSM23488	UNID	Rough Fork 3 pass site	RF	Cataloochee
GSM23489	BB	Rough Fork 3 pass site	RF	Cataloochee
GSM23491	BB	Rough Fork 3 pass site	RF	Cataloochee
GSM23492	UNID	Rough Fork 3 pass site	RF	Cataloochee
GSM23495	UNID	Rough Fork 3 pass site	RF	Cataloochee
GSM23498	UNID	Rough Fork 3 pass site	RF	Cataloochee
GSM23501	UNID	Rough Fork 3 pass site	RF	Cataloochee
GSM23507	UNID	Rough Fork 3 pass site	RF	Cataloochee
GSM23508	UNID	Rough Fork 3 pass site	RF	Cataloochee
GSM23465	BB	Rough Fork 3 pass site	RF	Cataloochee
